# Supplementary material for: DNA methylation dysregulation patterns in the 1p36 region instability
Source: J Appl Genet. 2024 Oct 26;66(3):611–21. doi: 10.1007/s13353-024-00913-9 (PMC12367977; doi:10.1007/s13353-024-00913-9)
Supplement: Supplementary file 2 — Supplementary file2 (XLSX 314 KB) [file 13353_2024_913_MOESM2_ESM.xlsx]

## Sheet: Arkusz1
‘DNA methylation dysregulation patterns in the 1p36 region instability’, Journal of Applied Genetics, Swierkowska-Janc J, Kabza M, Rydzanicz M, Giefing M, Ploski R, Shaffer LG, Gajecka M. Correspondence: Prof. Marzena Gajecka, Institute of Human Genetics, Polish Academy of Sciences, Poznan, Poland, gamar@man.poznan.pl
Supplementary Table S2. The list of regions at the 1p36 breakpoints covered by at least one probe in targeted bisulfite sequencing
Chromosome	Start position	End position	Covered region
chr1	1999989	2000053	chr1:2000000-7000000
chr1	2000054	2000402	chr1:2000000-7000000
chr1	2000414	2001237	chr1:2000000-7000000
chr1	2001259	2001677	chr1:2000000-7000000
chr1	2001684	2002129	chr1:2000000-7000000
chr1	2002147	2002624	chr1:2000000-7000000
chr1	2002649	2002717	chr1:2000000-7000000
chr1	2002734	2002922	chr1:2000000-7000000
chr1	2003034	2003522	chr1:2000000-7000000
chr1	2003554	2005912	chr1:2000000-7000000
chr1	2005917	2006296	chr1:2000000-7000000
chr1	2006319	2007037	chr1:2000000-7000000
chr1	2007049	2007472	chr1:2000000-7000000
chr1	2007494	2007740	chr1:2000000-7000000
chr1	2007744	2007854	chr1:2000000-7000000
chr1	2008189	2008713	chr1:2000000-7000000
chr1	2008734	2009015	chr1:2000000-7000000
chr1	2009044	2009300	chr1:2000000-7000000
chr1	2009329	2009747	chr1:2000000-7000000
chr1	2009752	2009870	chr1:2000000-7000000
chr1	2009889	2010167	chr1:2000000-7000000
chr1	2010224	2010288	chr1:2000000-7000000
chr1	2010599	2011393	chr1:2000000-7000000
chr1	2011394	2011615	chr1:2000000-7000000
chr1	2011624	2012037	chr1:2000000-7000000
chr1	2012044	2013845	chr1:2000000-7000000
chr1	2013849	2014151	chr1:2000000-7000000
chr1	2014154	2014214	chr1:2000000-7000000
chr1	2014224	2014880	chr1:2000000-7000000
chr1	2014974	2015376	chr1:2000000-7000000
chr1	2015724	2016159	chr1:2000000-7000000
chr1	2016479	2017272	chr1:2000000-7000000
chr1	2017279	2017404	chr1:2000000-7000000
chr1	2017814	2018509	chr1:2000000-7000000
chr1	2018799	2019562	chr1:2000000-7000000
chr1	2019584	2020222	chr1:2000000-7000000
chr1	2020259	2020383	chr1:2000000-7000000
chr1	2020384	2020451	chr1:2000000-7000000
chr1	2020484	2020691	chr1:2000000-7000000
chr1	2020699	2021014	chr1:2000000-7000000
chr1	2021024	2021254	chr1:2000000-7000000
chr1	2021349	2021884	chr1:2000000-7000000
chr1	2021889	2021957	chr1:2000000-7000000
chr1	2021959	2022018	chr1:2000000-7000000
chr1	2022039	2022438	chr1:2000000-7000000
chr1	2022859	2023378	chr1:2000000-7000000
chr1	2023392	2023711	chr1:2000000-7000000
chr1	2023734	2023968	chr1:2000000-7000000
chr1	2023979	2024095	chr1:2000000-7000000
chr1	2024159	2024323	chr1:2000000-7000000
chr1	2024329	2024820	chr1:2000000-7000000
chr1	2024824	2026618	chr1:2000000-7000000
chr1	2026619	2026692	chr1:2000000-7000000
chr1	2026694	2027179	chr1:2000000-7000000
chr1	2027354	2027418	chr1:2000000-7000000
chr1	2027440	2028753	chr1:2000000-7000000
chr1	2028785	2028850	chr1:2000000-7000000
chr1	2028855	2029227	chr1:2000000-7000000
chr1	2029260	2029695	chr1:2000000-7000000
chr1	2029745	2030071	chr1:2000000-7000000
chr1	2030404	2030760	chr1:2000000-7000000
chr1	2030764	2031203	chr1:2000000-7000000
chr1	2031205	2031630	chr1:2000000-7000000
chr1	2031679	2032441	chr1:2000000-7000000
chr1	2032475	2032643	chr1:2000000-7000000
chr1	2032700	2033074	chr1:2000000-7000000
chr1	2033080	2033663	chr1:2000000-7000000
chr1	2033679	2033756	chr1:2000000-7000000
chr1	2034169	2034335	chr1:2000000-7000000
chr1	2034545	2034790	chr1:2000000-7000000
chr1	2034820	2035080	chr1:2000000-7000000
chr1	2035150	2035481	chr1:2000000-7000000
chr1	2035490	2035677	chr1:2000000-7000000
chr1	2035705	2035845	chr1:2000000-7000000
chr1	2035849	2036849	chr1:2000000-7000000
chr1	2037150	2037318	chr1:2000000-7000000
chr1	2037329	2037757	chr1:2000000-7000000
chr1	2037769	2040802	chr1:2000000-7000000
chr1	2040864	2043504	chr1:2000000-7000000
chr1	2043529	2044102	chr1:2000000-7000000
chr1	2044445	2044708	chr1:2000000-7000000
chr1	2044710	2045006	chr1:2000000-7000000
chr1	2045034	2045553	chr1:2000000-7000000
chr1	2045559	2045835	chr1:2000000-7000000
chr1	2045840	2045947	chr1:2000000-7000000
chr1	2046294	2046356	chr1:2000000-7000000
chr1	2046369	2047224	chr1:2000000-7000000
chr1	2047229	2047839	chr1:2000000-7000000
chr1	2047924	2047997	chr1:2000000-7000000
chr1	2048009	2048166	chr1:2000000-7000000
chr1	2048169	2048273	chr1:2000000-7000000
chr1	2048314	2048379	chr1:2000000-7000000
chr1	2048679	2048810	chr1:2000000-7000000
chr1	2048854	2049010	chr1:2000000-7000000
chr1	2049015	2049130	chr1:2000000-7000000
chr1	2049194	2049380	chr1:2000000-7000000
chr1	2050214	2050279	chr1:2000000-7000000
chr1	2050310	2050540	chr1:2000000-7000000
chr1	2050559	2050652	chr1:2000000-7000000
chr1	2050944	2051223	chr1:2000000-7000000
chr1	2051499	2051594	chr1:2000000-7000000
chr1	2052019	2052261	chr1:2000000-7000000
chr1	2052574	2052800	chr1:2000000-7000000
chr1	2052830	2053183	chr1:2000000-7000000
chr1	2053185	2053547	chr1:2000000-7000000
chr1	2053680	2053919	chr1:2000000-7000000
chr1	2054299	2054543	chr1:2000000-7000000
chr1	2054564	2054768	chr1:2000000-7000000
chr1	2055039	2055229	chr1:2000000-7000000
chr1	2055539	2056584	chr1:2000000-7000000
chr1	2056635	2056956	chr1:2000000-7000000
chr1	2056970	2057662	chr1:2000000-7000000
chr1	2057695	2058716	chr1:2000000-7000000
chr1	2058720	2060703	chr1:2000000-7000000
chr1	2060710	2061107	chr1:2000000-7000000
chr1	2061125	2061194	chr1:2000000-7000000
chr1	2061200	2061303	chr1:2000000-7000000
chr1	2061590	2061752	chr1:2000000-7000000
chr1	2061760	2062747	chr1:2000000-7000000
chr1	2062905	2063227	chr1:2000000-7000000
chr1	2063569	2063634	chr1:2000000-7000000
chr1	2063644	2064366	chr1:2000000-7000000
chr1	2064380	2067305	chr1:2000000-7000000
chr1	2067360	2067727	chr1:2000000-7000000
chr1	2067755	2068680	chr1:2000000-7000000
chr1	2068689	2069256	chr1:2000000-7000000
chr1	2069269	2069652	chr1:2000000-7000000
chr1	2069665	2069946	chr1:2000000-7000000
chr1	2069960	2070079	chr1:2000000-7000000
chr1	2070360	2070539	chr1:2000000-7000000
chr1	2070555	2070707	chr1:2000000-7000000
chr1	2071050	2071117	chr1:2000000-7000000
chr1	2071119	2071244	chr1:2000000-7000000
chr1	2071254	2071820	chr1:2000000-7000000
chr1	2072370	2072509	chr1:2000000-7000000
chr1	2072599	2072746	chr1:2000000-7000000
chr1	2073090	2073195	chr1:2000000-7000000
chr1	2073220	2074467	chr1:2000000-7000000
chr1	2074775	2075071	chr1:2000000-7000000
chr1	2075115	2075553	chr1:2000000-7000000
chr1	2075569	2076077	chr1:2000000-7000000
chr1	2076085	2076353	chr1:2000000-7000000
chr1	2076354	2076943	chr1:2000000-7000000
chr1	2077020	2077089	chr1:2000000-7000000
chr1	2077384	2077688	chr1:2000000-7000000
chr1	2077730	2078030	chr1:2000000-7000000
chr1	2078054	2079482	chr1:2000000-7000000
chr1	2079489	2080870	chr1:2000000-7000000
chr1	2080894	2081033	chr1:2000000-7000000
chr1	2081615	2081928	chr1:2000000-7000000
chr1	2081939	2082232	chr1:2000000-7000000
chr1	2082235	2082894	chr1:2000000-7000000
chr1	2082895	2083111	chr1:2000000-7000000
chr1	2083579	2083641	chr1:2000000-7000000
chr1	2083980	2084093	chr1:2000000-7000000
chr1	2084094	2084962	chr1:2000000-7000000
chr1	2084970	2085949	chr1:2000000-7000000
chr1	2086074	2086202	chr1:2000000-7000000
chr1	2086219	2086390	chr1:2000000-7000000
chr1	2086440	2087341	chr1:2000000-7000000
chr1	2087354	2087417	chr1:2000000-7000000
chr1	2087420	2087527	chr1:2000000-7000000
chr1	2087560	2087830	chr1:2000000-7000000
chr1	2087839	2087941	chr1:2000000-7000000
chr1	2087994	2088165	chr1:2000000-7000000
chr1	2088169	2088287	chr1:2000000-7000000
chr1	2088365	2088844	chr1:2000000-7000000
chr1	2089254	2090042	chr1:2000000-7000000
chr1	2090124	2090372	chr1:2000000-7000000
chr1	2090545	2090776	chr1:2000000-7000000
chr1	2090779	2091414	chr1:2000000-7000000
chr1	2091474	2091548	chr1:2000000-7000000
chr1	2091549	2091653	chr1:2000000-7000000
chr1	2091755	2092673	chr1:2000000-7000000
chr1	2092684	2092775	chr1:2000000-7000000
chr1	2092799	2093294	chr1:2000000-7000000
chr1	2093309	2093374	chr1:2000000-7000000
chr1	2093379	2093526	chr1:2000000-7000000
chr1	2093845	2094045	chr1:2000000-7000000
chr1	2094144	2095035	chr1:2000000-7000000
chr1	2095359	2095555	chr1:2000000-7000000
chr1	2095605	2096383	chr1:2000000-7000000
chr1	2096385	2097214	chr1:2000000-7000000
chr1	2097245	2097312	chr1:2000000-7000000
chr1	2097319	2097565	chr1:2000000-7000000
chr1	2097849	2098522	chr1:2000000-7000000
chr1	2098549	2098620	chr1:2000000-7000000
chr1	2098694	2099016	chr1:2000000-7000000
chr1	2099359	2099573	chr1:2000000-7000000
chr1	2099575	2099710	chr1:2000000-7000000
chr1	2099720	2099927	chr1:2000000-7000000
chr1	2099944	2101611	chr1:2000000-7000000
chr1	2101624	2101858	chr1:2000000-7000000
chr1	2101935	2102498	chr1:2000000-7000000
chr1	2103084	2104017	chr1:2000000-7000000
chr1	2104045	2104925	chr1:2000000-7000000
chr1	2104930	2105509	chr1:2000000-7000000
chr1	2105510	2107134	chr1:2000000-7000000
chr1	2107135	2107985	chr1:2000000-7000000
chr1	2107995	2108458	chr1:2000000-7000000
chr1	2108469	2108562	chr1:2000000-7000000
chr1	2108574	2109059	chr1:2000000-7000000
chr1	2109065	2109418	chr1:2000000-7000000
chr1	2109519	2110915	chr1:2000000-7000000
chr1	2110965	2111134	chr1:2000000-7000000
chr1	2111160	2113251	chr1:2000000-7000000
chr1	2113255	2113581	chr1:2000000-7000000
chr1	2113670	2114384	chr1:2000000-7000000
chr1	2114840	2115038	chr1:2000000-7000000
chr1	2115045	2115298	chr1:2000000-7000000
chr1	2115305	2115734	chr1:2000000-7000000
chr1	2115740	2117547	chr1:2000000-7000000
chr1	2117570	2118234	chr1:2000000-7000000
chr1	2118264	2118366	chr1:2000000-7000000
chr1	2118395	2118666	chr1:2000000-7000000
chr1	2119104	2119760	chr1:2000000-7000000
chr1	2119789	2119933	chr1:2000000-7000000
chr1	2119949	2120178	chr1:2000000-7000000
chr1	2120790	2122918	chr1:2000000-7000000
chr1	2123185	2123630	chr1:2000000-7000000
chr1	2123664	2123847	chr1:2000000-7000000
chr1	2123850	2124071	chr1:2000000-7000000
chr1	2124349	2124646	chr1:2000000-7000000
chr1	2124704	2127314	chr1:2000000-7000000
chr1	2127320	2127698	chr1:2000000-7000000
chr1	2128270	2128333	chr1:2000000-7000000
chr1	2128354	2128561	chr1:2000000-7000000
chr1	2128585	2128678	chr1:2000000-7000000
chr1	2128699	2129784	chr1:2000000-7000000
chr1	2129790	2131019	chr1:2000000-7000000
chr1	2131020	2131251	chr1:2000000-7000000
chr1	2131840	2132267	chr1:2000000-7000000
chr1	2132270	2132828	chr1:2000000-7000000
chr1	2133475	2133680	chr1:2000000-7000000
chr1	2133685	2133788	chr1:2000000-7000000
chr1	2134330	2134996	chr1:2000000-7000000
chr1	2135025	2135391	chr1:2000000-7000000
chr1	2135395	2135458	chr1:2000000-7000000
chr1	2135480	2137595	chr1:2000000-7000000
chr1	2137610	2137990	chr1:2000000-7000000
chr1	2138280	2138621	chr1:2000000-7000000
chr1	2138625	2138810	chr1:2000000-7000000
chr1	2138820	2139361	chr1:2000000-7000000
chr1	2139385	2140820	chr1:2000000-7000000
chr1	2140845	2141792	chr1:2000000-7000000
chr1	2141795	2142181	chr1:2000000-7000000
chr1	2142190	2142253	chr1:2000000-7000000
chr1	2142255	2142648	chr1:2000000-7000000
chr1	2143629	2144561	chr1:2000000-7000000
chr1	2144570	2144631	chr1:2000000-7000000
chr1	2144645	2144786	chr1:2000000-7000000
chr1	2144795	2145494	chr1:2000000-7000000
chr1	2145515	2145914	chr1:2000000-7000000
chr1	2145920	2146062	chr1:2000000-7000000
chr1	2146089	2146365	chr1:2000000-7000000
chr1	2146375	2147873	chr1:2000000-7000000
chr1	2147879	2148253	chr1:2000000-7000000
chr1	2148259	2148453	chr1:2000000-7000000
chr1	2149389	2149453	chr1:2000000-7000000
chr1	2149474	2149681	chr1:2000000-7000000
chr1	2150074	2150301	chr1:2000000-7000000
chr1	2150320	2150389	chr1:2000000-7000000
chr1	2150485	2150681	chr1:2000000-7000000
chr1	2150705	2150768	chr1:2000000-7000000
chr1	2150800	2150987	chr1:2000000-7000000
chr1	2151954	2152136	chr1:2000000-7000000
chr1	2152250	2152619	chr1:2000000-7000000
chr1	2152624	2152760	chr1:2000000-7000000
chr1	2153380	2153530	chr1:2000000-7000000
chr1	2154189	2154297	chr1:2000000-7000000
chr1	2154330	2154696	chr1:2000000-7000000
chr1	2155530	2156410	chr1:2000000-7000000
chr1	2156434	2156498	chr1:2000000-7000000
chr1	2156500	2156898	chr1:2000000-7000000
chr1	2157869	2158157	chr1:2000000-7000000
chr1	2158159	2161303	chr1:2000000-7000000
chr1	2161304	2161655	chr1:2000000-7000000
chr1	2161665	2162255	chr1:2000000-7000000
chr1	2162260	2162384	chr1:2000000-7000000
chr1	2162420	2163612	chr1:2000000-7000000
chr1	2163670	2163818	chr1:2000000-7000000
chr1	2163819	2163979	chr1:2000000-7000000
chr1	2163994	2164237	chr1:2000000-7000000
chr1	2164259	2164676	chr1:2000000-7000000
chr1	2164715	2165235	chr1:2000000-7000000
chr1	2165275	2165416	chr1:2000000-7000000
chr1	2165430	2166211	chr1:2000000-7000000
chr1	2166290	2166473	chr1:2000000-7000000
chr1	2166770	2167493	chr1:2000000-7000000
chr1	2167494	2167817	chr1:2000000-7000000
chr1	2168149	2168224	chr1:2000000-7000000
chr1	2168260	2169075	chr1:2000000-7000000
chr1	2169180	2169934	chr1:2000000-7000000
chr1	2169935	2170543	chr1:2000000-7000000
chr1	2170549	2170653	chr1:2000000-7000000
chr1	2170685	2170783	chr1:2000000-7000000
chr1	2170795	2171436	chr1:2000000-7000000
chr1	2171544	2172118	chr1:2000000-7000000
chr1	2172119	2172559	chr1:2000000-7000000
chr1	2172625	2172714	chr1:2000000-7000000
chr1	2172735	2172810	chr1:2000000-7000000
chr1	2173260	2173394	chr1:2000000-7000000
chr1	2173424	2173749	chr1:2000000-7000000
chr1	2173769	2173916	chr1:2000000-7000000
chr1	2174235	2174529	chr1:2000000-7000000
chr1	2174554	2175369	chr1:2000000-7000000
chr1	2176130	2176310	chr1:2000000-7000000
chr1	2176354	2176421	chr1:2000000-7000000
chr1	2176460	2176880	chr1:2000000-7000000
chr1	2177515	2177669	chr1:2000000-7000000
chr1	2177780	2178365	chr1:2000000-7000000
chr1	2178664	2178882	chr1:2000000-7000000
chr1	2178900	2179046	chr1:2000000-7000000
chr1	2179075	2179146	chr1:2000000-7000000
chr1	2179150	2179547	chr1:2000000-7000000
chr1	2179555	2179615	chr1:2000000-7000000
chr1	2179640	2180683	chr1:2000000-7000000
chr1	2180689	2180842	chr1:2000000-7000000
chr1	2180885	2180978	chr1:2000000-7000000
chr1	2180979	2181055	chr1:2000000-7000000
chr1	2181064	2181349	chr1:2000000-7000000
chr1	2181620	2181911	chr1:2000000-7000000
chr1	2181950	2182046	chr1:2000000-7000000
chr1	2182094	2182732	chr1:2000000-7000000
chr1	2182840	2183193	chr1:2000000-7000000
chr1	2183205	2184276	chr1:2000000-7000000
chr1	2184539	2184800	chr1:2000000-7000000
chr1	2184864	2184963	chr1:2000000-7000000
chr1	2184995	2185236	chr1:2000000-7000000
chr1	2185244	2185402	chr1:2000000-7000000
chr1	2185404	2186049	chr1:2000000-7000000
chr1	2186059	2186177	chr1:2000000-7000000
chr1	2186179	2186534	chr1:2000000-7000000
chr1	2186565	2186795	chr1:2000000-7000000
chr1	2186810	2187955	chr1:2000000-7000000
chr1	2187970	2189147	chr1:2000000-7000000
chr1	2189479	2189933	chr1:2000000-7000000
chr1	2190270	2190521	chr1:2000000-7000000
chr1	2190525	2190706	chr1:2000000-7000000
chr1	2190724	2190969	chr1:2000000-7000000
chr1	2190979	2191046	chr1:2000000-7000000
chr1	2191064	2191477	chr1:2000000-7000000
chr1	2191564	2191961	chr1:2000000-7000000
chr1	2192260	2192367	chr1:2000000-7000000
chr1	2192535	2192617	chr1:2000000-7000000
chr1	2192650	2192724	chr1:2000000-7000000
chr1	2192749	2192864	chr1:2000000-7000000
chr1	2192985	2193246	chr1:2000000-7000000
chr1	2193249	2193830	chr1:2000000-7000000
chr1	2193834	2194163	chr1:2000000-7000000
chr1	2194235	2194306	chr1:2000000-7000000
chr1	2195455	2195512	chr1:2000000-7000000
chr1	2196149	2196264	chr1:2000000-7000000
chr1	2196530	2196647	chr1:2000000-7000000
chr1	2196660	2196870	chr1:2000000-7000000
chr1	2196935	2197014	chr1:2000000-7000000
chr1	2197015	2197090	chr1:2000000-7000000
chr1	2197430	2197492	chr1:2000000-7000000
chr1	2197520	2197588	chr1:2000000-7000000
chr1	2197600	2197973	chr1:2000000-7000000
chr1	2197975	2198073	chr1:2000000-7000000
chr1	2198085	2200099	chr1:2000000-7000000
chr1	2200124	2200284	chr1:2000000-7000000
chr1	2200295	2200402	chr1:2000000-7000000
chr1	2200673	2201568	chr1:2000000-7000000
chr1	2201573	2202069	chr1:2000000-7000000
chr1	2202145	2202274	chr1:2000000-7000000
chr1	2202275	2202774	chr1:2000000-7000000
chr1	2202788	2203699	chr1:2000000-7000000
chr1	2203803	2204020	chr1:2000000-7000000
chr1	2204030	2204090	chr1:2000000-7000000
chr1	2204130	2204814	chr1:2000000-7000000
chr1	2204838	2204904	chr1:2000000-7000000
chr1	2204945	2205668	chr1:2000000-7000000
chr1	2205690	2206220	chr1:2000000-7000000
chr1	2206235	2206424	chr1:2000000-7000000
chr1	2206450	2206802	chr1:2000000-7000000
chr1	2206823	2206922	chr1:2000000-7000000
chr1	2207220	2207283	chr1:2000000-7000000
chr1	2207305	2207404	chr1:2000000-7000000
chr1	2207460	2207623	chr1:2000000-7000000
chr1	2207625	2207791	chr1:2000000-7000000
chr1	2207803	2207914	chr1:2000000-7000000
chr1	2207930	2208050	chr1:2000000-7000000
chr1	2208053	2208342	chr1:2000000-7000000
chr1	2208378	2208442	chr1:2000000-7000000
chr1	2209043	2209446	chr1:2000000-7000000
chr1	2209455	2210065	chr1:2000000-7000000
chr1	2210100	2210836	chr1:2000000-7000000
chr1	2210860	2210989	chr1:2000000-7000000
chr1	2210993	2211153	chr1:2000000-7000000
chr1	2211255	2211539	chr1:2000000-7000000
chr1	2211820	2212588	chr1:2000000-7000000
chr1	2212873	2213082	chr1:2000000-7000000
chr1	2213903	2214121	chr1:2000000-7000000
chr1	2214148	2214904	chr1:2000000-7000000
chr1	2214905	2216399	chr1:2000000-7000000
chr1	2216443	2216643	chr1:2000000-7000000
chr1	2217938	2218699	chr1:2000000-7000000
chr1	2218703	2218772	chr1:2000000-7000000
chr1	2219003	2219175	chr1:2000000-7000000
chr1	2219240	2219423	chr1:2000000-7000000
chr1	2219845	2219911	chr1:2000000-7000000
chr1	2219913	2220635	chr1:2000000-7000000
chr1	2220665	2221668	chr1:2000000-7000000
chr1	2221688	2221917	chr1:2000000-7000000
chr1	2221923	2222384	chr1:2000000-7000000
chr1	2222390	2223118	chr1:2000000-7000000
chr1	2223123	2223230	chr1:2000000-7000000
chr1	2223233	2223346	chr1:2000000-7000000
chr1	2223378	2223456	chr1:2000000-7000000
chr1	2223473	2224164	chr1:2000000-7000000
chr1	2224168	2225906	chr1:2000000-7000000
chr1	2225935	2226125	chr1:2000000-7000000
chr1	2226130	2226469	chr1:2000000-7000000
chr1	2226483	2226816	chr1:2000000-7000000
chr1	2226820	2226885	chr1:2000000-7000000
chr1	2226910	2227529	chr1:2000000-7000000
chr1	2227845	2227993	chr1:2000000-7000000
chr1	2228020	2228586	chr1:2000000-7000000
chr1	2228733	2231003	chr1:2000000-7000000
chr1	2231023	2231085	chr1:2000000-7000000
chr1	2231153	2231315	chr1:2000000-7000000
chr1	2231318	2232736	chr1:2000000-7000000
chr1	2232785	2233801	chr1:2000000-7000000
chr1	2233830	2234778	chr1:2000000-7000000
chr1	2234808	2236672	chr1:2000000-7000000
chr1	2236673	2236930	chr1:2000000-7000000
chr1	2236940	2238497	chr1:2000000-7000000
chr1	2238530	2239081	chr1:2000000-7000000
chr1	2239140	2239517	chr1:2000000-7000000
chr1	2239535	2239783	chr1:2000000-7000000
chr1	2239823	2240026	chr1:2000000-7000000
chr1	2240058	2240224	chr1:2000000-7000000
chr1	2240235	2240767	chr1:2000000-7000000
chr1	2240795	2240894	chr1:2000000-7000000
chr1	2240925	2240994	chr1:2000000-7000000
chr1	2241003	2241380	chr1:2000000-7000000
chr1	2241400	2241509	chr1:2000000-7000000
chr1	2241560	2243314	chr1:2000000-7000000
chr1	2243360	2244098	chr1:2000000-7000000
chr1	2244110	2244681	chr1:2000000-7000000
chr1	2244693	2245143	chr1:2000000-7000000
chr1	2245148	2245443	chr1:2000000-7000000
chr1	2245448	2245540	chr1:2000000-7000000
chr1	2245548	2247651	chr1:2000000-7000000
chr1	2247678	2248324	chr1:2000000-7000000
chr1	2248330	2248767	chr1:2000000-7000000
chr1	2248778	2248852	chr1:2000000-7000000
chr1	2248900	2249086	chr1:2000000-7000000
chr1	2249090	2249729	chr1:2000000-7000000
chr1	2249738	2250030	chr1:2000000-7000000
chr1	2250048	2251119	chr1:2000000-7000000
chr1	2251143	2251308	chr1:2000000-7000000
chr1	2251325	2252374	chr1:2000000-7000000
chr1	2252393	2253244	chr1:2000000-7000000
chr1	2253245	2253376	chr1:2000000-7000000
chr1	2253450	2253593	chr1:2000000-7000000
chr1	2253603	2253990	chr1:2000000-7000000
chr1	2253995	2256569	chr1:2000000-7000000
chr1	2257350	2257505	chr1:2000000-7000000
chr1	2257510	2258534	chr1:2000000-7000000
chr1	2258805	2258925	chr1:2000000-7000000
chr1	2258955	2259836	chr1:2000000-7000000
chr1	2259845	2260133	chr1:2000000-7000000
chr1	2260135	2260293	chr1:2000000-7000000
chr1	2260300	2260446	chr1:2000000-7000000
chr1	2260455	2260741	chr1:2000000-7000000
chr1	2260790	2261467	chr1:2000000-7000000
chr1	2261500	2261823	chr1:2000000-7000000
chr1	2261855	2262005	chr1:2000000-7000000
chr1	2262015	2263097	chr1:2000000-7000000
chr1	2263120	2264791	chr1:2000000-7000000
chr1	2264800	2265533	chr1:2000000-7000000
chr1	2265560	2266244	chr1:2000000-7000000
chr1	2266255	2266798	chr1:2000000-7000000
chr1	2266800	2267002	chr1:2000000-7000000
chr1	2267005	2269045	chr1:2000000-7000000
chr1	2269065	2269330	chr1:2000000-7000000
chr1	2269335	2269440	chr1:2000000-7000000
chr1	2269450	2269645	chr1:2000000-7000000
chr1	2269715	2270504	chr1:2000000-7000000
chr1	2270510	2272837	chr1:2000000-7000000
chr1	2273150	2273840	chr1:2000000-7000000
chr1	2273855	2274226	chr1:2000000-7000000
chr1	2274495	2274560	chr1:2000000-7000000
chr1	2274565	2275074	chr1:2000000-7000000
chr1	2275105	2275433	chr1:2000000-7000000
chr1	2275445	2277276	chr1:2000000-7000000
chr1	2277290	2277471	chr1:2000000-7000000
chr1	2277475	2277626	chr1:2000000-7000000
chr1	2277645	2277743	chr1:2000000-7000000
chr1	2278190	2278417	chr1:2000000-7000000
chr1	2278440	2279265	chr1:2000000-7000000
chr1	2279280	2280810	chr1:2000000-7000000
chr1	2280815	2281003	chr1:2000000-7000000
chr1	2281005	2281619	chr1:2000000-7000000
chr1	2281630	2281745	chr1:2000000-7000000
chr1	2281790	2281859	chr1:2000000-7000000
chr1	2281860	2283432	chr1:2000000-7000000
chr1	2283450	2283555	chr1:2000000-7000000
chr1	2283680	2283892	chr1:2000000-7000000
chr1	2283905	2284750	chr1:2000000-7000000
chr1	2284755	2285448	chr1:2000000-7000000
chr1	2285570	2285750	chr1:2000000-7000000
chr1	2286000	2286183	chr1:2000000-7000000
chr1	2286240	2286352	chr1:2000000-7000000
chr1	2286380	2287429	chr1:2000000-7000000
chr1	2287450	2289072	chr1:2000000-7000000
chr1	2289075	2289672	chr1:2000000-7000000
chr1	2289675	2290052	chr1:2000000-7000000
chr1	2290070	2291060	chr1:2000000-7000000
chr1	2291325	2291626	chr1:2000000-7000000
chr1	2291645	2291954	chr1:2000000-7000000
chr1	2291960	2292247	chr1:2000000-7000000
chr1	2292250	2292366	chr1:2000000-7000000
chr1	2292480	2292741	chr1:2000000-7000000
chr1	2293025	2293297	chr1:2000000-7000000
chr1	2293785	2293854	chr1:2000000-7000000
chr1	2293855	2294055	chr1:2000000-7000000
chr1	2294335	2294526	chr1:2000000-7000000
chr1	2294575	2294687	chr1:2000000-7000000
chr1	2294749	2294862	chr1:2000000-7000000
chr1	2295265	2295391	chr1:2000000-7000000
chr1	2295410	2295692	chr1:2000000-7000000
chr1	2298235	2298327	chr1:2000000-7000000
chr1	2298499	2298569	chr1:2000000-7000000
chr1	2299020	2299086	chr1:2000000-7000000
chr1	2299430	2299495	chr1:2000000-7000000
chr1	2299500	2300108	chr1:2000000-7000000
chr1	2300805	2300868	chr1:2000000-7000000
chr1	2300990	2301089	chr1:2000000-7000000
chr1	2301200	2301414	chr1:2000000-7000000
chr1	2301435	2301735	chr1:2000000-7000000
chr1	2301785	2301879	chr1:2000000-7000000
chr1	2301895	2302059	chr1:2000000-7000000
chr1	2302825	2302991	chr1:2000000-7000000
chr1	2303424	2303549	chr1:2000000-7000000
chr1	2303589	2303660	chr1:2000000-7000000
chr1	2303674	2304922	chr1:2000000-7000000
chr1	2304960	2305760	chr1:2000000-7000000
chr1	2305764	2306304	chr1:2000000-7000000
chr1	2306310	2306421	chr1:2000000-7000000
chr1	2306430	2306632	chr1:2000000-7000000
chr1	2306699	2307130	chr1:2000000-7000000
chr1	2307140	2308675	chr1:2000000-7000000
chr1	2308680	2309162	chr1:2000000-7000000
chr1	2309165	2309235	chr1:2000000-7000000
chr1	2309289	2309681	chr1:2000000-7000000
chr1	2309685	2310350	chr1:2000000-7000000
chr1	2310364	2310425	chr1:2000000-7000000
chr1	2310480	2310748	chr1:2000000-7000000
chr1	2310780	2311270	chr1:2000000-7000000
chr1	2311284	2311400	chr1:2000000-7000000
chr1	2311415	2311837	chr1:2000000-7000000
chr1	2311920	2311987	chr1:2000000-7000000
chr1	2312285	2312537	chr1:2000000-7000000
chr1	2312564	2314775	chr1:2000000-7000000
chr1	2314789	2314869	chr1:2000000-7000000
chr1	2314879	2315516	chr1:2000000-7000000
chr1	2315534	2315908	chr1:2000000-7000000
chr1	2315930	2316107	chr1:2000000-7000000
chr1	2316110	2316252	chr1:2000000-7000000
chr1	2316280	2317015	chr1:2000000-7000000
chr1	2317030	2317376	chr1:2000000-7000000
chr1	2317400	2317703	chr1:2000000-7000000
chr1	2317710	2317850	chr1:2000000-7000000
chr1	2318180	2319105	chr1:2000000-7000000
chr1	2319124	2319252	chr1:2000000-7000000
chr1	2319294	2319461	chr1:2000000-7000000
chr1	2319464	2319919	chr1:2000000-7000000
chr1	2319929	2320054	chr1:2000000-7000000
chr1	2320565	2320708	chr1:2000000-7000000
chr1	2320989	2321052	chr1:2000000-7000000
chr1	2321090	2321826	chr1:2000000-7000000
chr1	2321829	2321892	chr1:2000000-7000000
chr1	2321894	2321962	chr1:2000000-7000000
chr1	2322000	2322067	chr1:2000000-7000000
chr1	2322119	2322189	chr1:2000000-7000000
chr1	2322459	2323922	chr1:2000000-7000000
chr1	2323930	2324074	chr1:2000000-7000000
chr1	2324115	2325061	chr1:2000000-7000000
chr1	2325105	2325322	chr1:2000000-7000000
chr1	2325325	2325394	chr1:2000000-7000000
chr1	2325430	2325570	chr1:2000000-7000000
chr1	2325624	2325864	chr1:2000000-7000000
chr1	2325875	2325990	chr1:2000000-7000000
chr1	2326105	2326205	chr1:2000000-7000000
chr1	2326210	2326275	chr1:2000000-7000000
chr1	2326300	2326534	chr1:2000000-7000000
chr1	2326540	2326722	chr1:2000000-7000000
chr1	2326780	2327208	chr1:2000000-7000000
chr1	2327215	2327559	chr1:2000000-7000000
chr1	2327569	2327936	chr1:2000000-7000000
chr1	2328035	2328227	chr1:2000000-7000000
chr1	2328249	2328438	chr1:2000000-7000000
chr1	2328450	2328763	chr1:2000000-7000000
chr1	2328765	2329361	chr1:2000000-7000000
chr1	2329465	2329802	chr1:2000000-7000000
chr1	2330120	2330185	chr1:2000000-7000000
chr1	2330199	2330269	chr1:2000000-7000000
chr1	2330274	2330674	chr1:2000000-7000000
chr1	2330710	2331757	chr1:2000000-7000000
chr1	2331825	2332694	chr1:2000000-7000000
chr1	2332804	2332904	chr1:2000000-7000000
chr1	2332922	2334630	chr1:2000000-7000000
chr1	2334677	2335062	chr1:2000000-7000000
chr1	2335089	2335153	chr1:2000000-7000000
chr1	2335257	2335832	chr1:2000000-7000000
chr1	2335852	2336542	chr1:2000000-7000000
chr1	2336547	2337016	chr1:2000000-7000000
chr1	2337082	2337412	chr1:2000000-7000000
chr1	2337422	2337793	chr1:2000000-7000000
chr1	2337824	2338045	chr1:2000000-7000000
chr1	2338047	2338970	chr1:2000000-7000000
chr1	2338974	2339500	chr1:2000000-7000000
chr1	2339514	2339637	chr1:2000000-7000000
chr1	2339644	2339710	chr1:2000000-7000000
chr1	2339747	2341403	chr1:2000000-7000000
chr1	2341434	2342270	chr1:2000000-7000000
chr1	2342282	2342403	chr1:2000000-7000000
chr1	2342409	2342676	chr1:2000000-7000000
chr1	2343244	2343506	chr1:2000000-7000000
chr1	2343509	2344879	chr1:2000000-7000000
chr1	2344882	2345301	chr1:2000000-7000000
chr1	2345302	2346387	chr1:2000000-7000000
chr1	2346707	2347761	chr1:2000000-7000000
chr1	2347777	2348384	chr1:2000000-7000000
chr1	2348392	2348544	chr1:2000000-7000000
chr1	2348567	2348859	chr1:2000000-7000000
chr1	2348862	2349287	chr1:2000000-7000000
chr1	2349337	2350949	chr1:2000000-7000000
chr1	2350952	2351016	chr1:2000000-7000000
chr1	2351024	2352049	chr1:2000000-7000000
chr1	2352057	2352354	chr1:2000000-7000000
chr1	2352687	2352901	chr1:2000000-7000000
chr1	2352904	2353055	chr1:2000000-7000000
chr1	2353814	2354097	chr1:2000000-7000000
chr1	2354287	2354473	chr1:2000000-7000000
chr1	2354814	2354954	chr1:2000000-7000000
chr1	2354977	2355167	chr1:2000000-7000000
chr1	2355217	2355399	chr1:2000000-7000000
chr1	2355414	2355481	chr1:2000000-7000000
chr1	2355579	2355650	chr1:2000000-7000000
chr1	2355659	2355730	chr1:2000000-7000000
chr1	2355744	2355889	chr1:2000000-7000000
chr1	2355899	2355975	chr1:2000000-7000000
chr1	2356759	2356885	chr1:2000000-7000000
chr1	2356907	2356972	chr1:2000000-7000000
chr1	2357222	2357508	chr1:2000000-7000000
chr1	2357519	2357664	chr1:2000000-7000000
chr1	2357667	2358857	chr1:2000000-7000000
chr1	2358887	2358948	chr1:2000000-7000000
chr1	2358992	2360561	chr1:2000000-7000000
chr1	2360562	2360624	chr1:2000000-7000000
chr1	2360639	2360824	chr1:2000000-7000000
chr1	2360832	2361532	chr1:2000000-7000000
chr1	2361534	2362519	chr1:2000000-7000000
chr1	2362522	2362593	chr1:2000000-7000000
chr1	2362594	2362772	chr1:2000000-7000000
chr1	2362777	2363008	chr1:2000000-7000000
chr1	2363027	2364246	chr1:2000000-7000000
chr1	2364252	2364352	chr1:2000000-7000000
chr1	2364389	2364551	chr1:2000000-7000000
chr1	2364589	2365109	chr1:2000000-7000000
chr1	2365112	2365883	chr1:2000000-7000000
chr1	2365927	2366722	chr1:2000000-7000000
chr1	2366737	2366948	chr1:2000000-7000000
chr1	2366977	2367326	chr1:2000000-7000000
chr1	2367359	2367422	chr1:2000000-7000000
chr1	2367989	2368096	chr1:2000000-7000000
chr1	2368097	2368163	chr1:2000000-7000000
chr1	2368177	2369107	chr1:2000000-7000000
chr1	2369119	2369200	chr1:2000000-7000000
chr1	2369244	2370591	chr1:2000000-7000000
chr1	2370617	2371786	chr1:2000000-7000000
chr1	2371799	2372531	chr1:2000000-7000000
chr1	2372592	2373040	chr1:2000000-7000000
chr1	2373062	2373629	chr1:2000000-7000000
chr1	2373632	2374207	chr1:2000000-7000000
chr1	2374257	2374541	chr1:2000000-7000000
chr1	2374619	2374721	chr1:2000000-7000000
chr1	2374772	2376431	chr1:2000000-7000000
chr1	2376509	2376716	chr1:2000000-7000000
chr1	2376717	2377121	chr1:2000000-7000000
chr1	2377122	2377910	chr1:2000000-7000000
chr1	2377917	2380563	chr1:2000000-7000000
chr1	2380597	2380662	chr1:2000000-7000000
chr1	2380962	2381658	chr1:2000000-7000000
chr1	2381659	2382336	chr1:2000000-7000000
chr1	2382342	2383149	chr1:2000000-7000000
chr1	2383167	2384110	chr1:2000000-7000000
chr1	2384144	2385042	chr1:2000000-7000000
chr1	2385054	2385638	chr1:2000000-7000000
chr1	2385664	2385993	chr1:2000000-7000000
chr1	2386004	2386122	chr1:2000000-7000000
chr1	2386127	2386370	chr1:2000000-7000000
chr1	2386384	2388121	chr1:2000000-7000000
chr1	2388224	2388435	chr1:2000000-7000000
chr1	2388459	2389084	chr1:2000000-7000000
chr1	2389089	2389315	chr1:2000000-7000000
chr1	2389329	2390026	chr1:2000000-7000000
chr1	2390044	2391562	chr1:2000000-7000000
chr1	2391569	2393048	chr1:2000000-7000000
chr1	2393064	2393211	chr1:2000000-7000000
chr1	2393212	2394185	chr1:2000000-7000000
chr1	2394199	2394723	chr1:2000000-7000000
chr1	2394727	2395980	chr1:2000000-7000000
chr1	2395982	2396162	chr1:2000000-7000000
chr1	2396187	2396521	chr1:2000000-7000000
chr1	2396547	2396792	chr1:2000000-7000000
chr1	2396839	2396950	chr1:2000000-7000000
chr1	2396954	2397067	chr1:2000000-7000000
chr1	2397077	2397230	chr1:2000000-7000000
chr1	2397232	2398581	chr1:2000000-7000000
chr1	2398627	2399312	chr1:2000000-7000000
chr1	2399319	2399917	chr1:2000000-7000000
chr1	2399972	2400081	chr1:2000000-7000000
chr1	2400104	2400252	chr1:2000000-7000000
chr1	2400267	2401424	chr1:2000000-7000000
chr1	2401437	2402983	chr1:2000000-7000000
chr1	2402994	2403081	chr1:2000000-7000000
chr1	2403092	2404407	chr1:2000000-7000000
chr1	2404417	2404940	chr1:2000000-7000000
chr1	2404944	2405780	chr1:2000000-7000000
chr1	2405782	2406034	chr1:2000000-7000000
chr1	2406062	2406703	chr1:2000000-7000000
chr1	2406714	2407003	chr1:2000000-7000000
chr1	2407007	2408432	chr1:2000000-7000000
chr1	2408437	2409636	chr1:2000000-7000000
chr1	2409642	2411533	chr1:2000000-7000000
chr1	2411547	2411925	chr1:2000000-7000000
chr1	2411939	2412513	chr1:2000000-7000000
chr1	2412539	2412887	chr1:2000000-7000000
chr1	2412897	2414135	chr1:2000000-7000000
chr1	2414149	2416202	chr1:2000000-7000000
chr1	2416207	2416583	chr1:2000000-7000000
chr1	2416589	2416687	chr1:2000000-7000000
chr1	2416697	2417555	chr1:2000000-7000000
chr1	2417557	2417989	chr1:2000000-7000000
chr1	2418019	2418329	chr1:2000000-7000000
chr1	2418332	2418907	chr1:2000000-7000000
chr1	2418944	2419265	chr1:2000000-7000000
chr1	2419287	2419521	chr1:2000000-7000000
chr1	2419534	2420026	chr1:2000000-7000000
chr1	2420037	2420541	chr1:2000000-7000000
chr1	2420579	2421084	chr1:2000000-7000000
chr1	2421099	2421453	chr1:2000000-7000000
chr1	2421454	2422683	chr1:2000000-7000000
chr1	2422694	2423185	chr1:2000000-7000000
chr1	2423187	2423255	chr1:2000000-7000000
chr1	2423277	2423579	chr1:2000000-7000000
chr1	2423614	2424356	chr1:2000000-7000000
chr1	2424367	2424478	chr1:2000000-7000000
chr1	2424484	2426091	chr1:2000000-7000000
chr1	2426104	2426203	chr1:2000000-7000000
chr1	2426219	2427116	chr1:2000000-7000000
chr1	2427132	2428663	chr1:2000000-7000000
chr1	2428679	2430536	chr1:2000000-7000000
chr1	2430554	2430936	chr1:2000000-7000000
chr1	2430947	2431186	chr1:2000000-7000000
chr1	2431189	2431259	chr1:2000000-7000000
chr1	2431314	2432803	chr1:2000000-7000000
chr1	2432805	2434301	chr1:2000000-7000000
chr1	2434319	2434959	chr1:2000000-7000000
chr1	2434964	2436796	chr1:2000000-7000000
chr1	2436810	2436914	chr1:2000000-7000000
chr1	2436929	2436992	chr1:2000000-7000000
chr1	2436995	2437860	chr1:2000000-7000000
chr1	2437874	2438291	chr1:2000000-7000000
chr1	2438300	2439131	chr1:2000000-7000000
chr1	2439174	2440046	chr1:2000000-7000000
chr1	2440065	2440729	chr1:2000000-7000000
chr1	2440760	2441741	chr1:2000000-7000000
chr1	2441760	2441918	chr1:2000000-7000000
chr1	2441934	2442733	chr1:2000000-7000000
chr1	2442754	2443222	chr1:2000000-7000000
chr1	2443354	2443744	chr1:2000000-7000000
chr1	2443770	2445005	chr1:2000000-7000000
chr1	2445114	2446275	chr1:2000000-7000000
chr1	2446294	2446407	chr1:2000000-7000000
chr1	2446414	2446703	chr1:2000000-7000000
chr1	2446725	2447243	chr1:2000000-7000000
chr1	2447244	2448325	chr1:2000000-7000000
chr1	2448385	2448559	chr1:2000000-7000000
chr1	2448565	2449313	chr1:2000000-7000000
chr1	2449330	2449803	chr1:2000000-7000000
chr1	2449809	2450761	chr1:2000000-7000000
chr1	2450790	2451867	chr1:2000000-7000000
chr1	2451868	2453476	chr1:2000000-7000000
chr1	2453495	2453557	chr1:2000000-7000000
chr1	2453578	2453795	chr1:2000000-7000000
chr1	2453800	2454015	chr1:2000000-7000000
chr1	2454030	2454453	chr1:2000000-7000000
chr1	2454455	2454519	chr1:2000000-7000000
chr1	2454525	2454941	chr1:2000000-7000000
chr1	2454970	2455628	chr1:2000000-7000000
chr1	2455635	2455704	chr1:2000000-7000000
chr1	2455753	2455876	chr1:2000000-7000000
chr1	2455880	2456021	chr1:2000000-7000000
chr1	2456028	2456348	chr1:2000000-7000000
chr1	2456358	2456679	chr1:2000000-7000000
chr1	2456703	2457077	chr1:2000000-7000000
chr1	2457095	2458552	chr1:2000000-7000000
chr1	2458555	2458807	chr1:2000000-7000000
chr1	2458810	2459598	chr1:2000000-7000000
chr1	2459605	2460309	chr1:2000000-7000000
chr1	2460323	2462019	chr1:2000000-7000000
chr1	2462023	2462175	chr1:2000000-7000000
chr1	2462190	2462291	chr1:2000000-7000000
chr1	2462320	2462847	chr1:2000000-7000000
chr1	2462868	2463030	chr1:2000000-7000000
chr1	2463055	2464587	chr1:2000000-7000000
chr1	2464595	2464658	chr1:2000000-7000000
chr1	2464685	2464752	chr1:2000000-7000000
chr1	2464763	2465206	chr1:2000000-7000000
chr1	2465250	2465314	chr1:2000000-7000000
chr1	2465320	2465409	chr1:2000000-7000000
chr1	2465410	2466435	chr1:2000000-7000000
chr1	2466440	2467677	chr1:2000000-7000000
chr1	2467748	2468082	chr1:2000000-7000000
chr1	2468513	2468594	chr1:2000000-7000000
chr1	2468618	2468975	chr1:2000000-7000000
chr1	2468980	2469226	chr1:2000000-7000000
chr1	2469238	2469366	chr1:2000000-7000000
chr1	2469375	2469520	chr1:2000000-7000000
chr1	2469553	2470493	chr1:2000000-7000000
chr1	2470505	2470735	chr1:2000000-7000000
chr1	2470753	2471527	chr1:2000000-7000000
chr1	2471548	2471704	chr1:2000000-7000000
chr1	2471705	2471945	chr1:2000000-7000000
chr1	2471968	2472302	chr1:2000000-7000000
chr1	2472303	2472634	chr1:2000000-7000000
chr1	2472650	2472751	chr1:2000000-7000000
chr1	2472768	2472907	chr1:2000000-7000000
chr1	2473015	2473771	chr1:2000000-7000000
chr1	2473775	2474869	chr1:2000000-7000000
chr1	2474888	2475196	chr1:2000000-7000000
chr1	2475203	2477052	chr1:2000000-7000000
chr1	2477070	2478871	chr1:2000000-7000000
chr1	2478878	2479037	chr1:2000000-7000000
chr1	2479073	2479729	chr1:2000000-7000000
chr1	2479768	2479988	chr1:2000000-7000000
chr1	2480270	2480570	chr1:2000000-7000000
chr1	2480590	2480880	chr1:2000000-7000000
chr1	2480903	2481159	chr1:2000000-7000000
chr1	2481208	2481279	chr1:2000000-7000000
chr1	2481510	2482052	chr1:2000000-7000000
chr1	2482053	2482212	chr1:2000000-7000000
chr1	2482218	2482704	chr1:2000000-7000000
chr1	2482753	2484146	chr1:2000000-7000000
chr1	2484148	2485788	chr1:2000000-7000000
chr1	2485793	2485898	chr1:2000000-7000000
chr1	2485905	2486520	chr1:2000000-7000000
chr1	2486538	2486604	chr1:2000000-7000000
chr1	2486610	2487433	chr1:2000000-7000000
chr1	2487443	2487600	chr1:2000000-7000000
chr1	2487618	2487736	chr1:2000000-7000000
chr1	2487740	2488358	chr1:2000000-7000000
chr1	2488363	2489069	chr1:2000000-7000000
chr1	2489070	2490347	chr1:2000000-7000000
chr1	2490385	2490803	chr1:2000000-7000000
chr1	2490828	2491919	chr1:2000000-7000000
chr1	2491923	2492210	chr1:2000000-7000000
chr1	2492215	2492377	chr1:2000000-7000000
chr1	2492435	2492945	chr1:2000000-7000000
chr1	2492953	2493622	chr1:2000000-7000000
chr1	2493653	2494079	chr1:2000000-7000000
chr1	2494090	2494484	chr1:2000000-7000000
chr1	2494500	2494828	chr1:2000000-7000000
chr1	2494835	2494931	chr1:2000000-7000000
chr1	2494963	2495189	chr1:2000000-7000000
chr1	2495243	2496140	chr1:2000000-7000000
chr1	2496165	2496337	chr1:2000000-7000000
chr1	2496385	2496984	chr1:2000000-7000000
chr1	2497395	2497517	chr1:2000000-7000000
chr1	2497523	2498152	chr1:2000000-7000000
chr1	2498185	2498277	chr1:2000000-7000000
chr1	2498585	2498895	chr1:2000000-7000000
chr1	2498910	2499100	chr1:2000000-7000000
chr1	2499130	2500405	chr1:2000000-7000000
chr1	2500410	2501554	chr1:2000000-7000000
chr1	2501560	2502211	chr1:2000000-7000000
chr1	2502485	2502552	chr1:2000000-7000000
chr1	2502620	2502695	chr1:2000000-7000000
chr1	2502725	2502961	chr1:2000000-7000000
chr1	2502978	2503085	chr1:2000000-7000000
chr1	2503140	2503220	chr1:2000000-7000000
chr1	2503440	2503516	chr1:2000000-7000000
chr1	2503865	2503933	chr1:2000000-7000000
chr1	2504020	2504089	chr1:2000000-7000000
chr1	2504095	2504164	chr1:2000000-7000000
chr1	2504195	2504446	chr1:2000000-7000000
chr1	2504645	2504828	chr1:2000000-7000000
chr1	2504840	2505004	chr1:2000000-7000000
chr1	2505055	2505398	chr1:2000000-7000000
chr1	2505410	2505606	chr1:2000000-7000000
chr1	2505650	2505900	chr1:2000000-7000000
chr1	2505950	2506163	chr1:2000000-7000000
chr1	2506230	2507502	chr1:2000000-7000000
chr1	2507560	2507716	chr1:2000000-7000000
chr1	2507768	2508666	chr1:2000000-7000000
chr1	2508955	2509058	chr1:2000000-7000000
chr1	2509103	2509377	chr1:2000000-7000000
chr1	2509385	2509487	chr1:2000000-7000000
chr1	2509488	2509619	chr1:2000000-7000000
chr1	2509640	2510086	chr1:2000000-7000000
chr1	2510345	2510492	chr1:2000000-7000000
chr1	2510560	2510685	chr1:2000000-7000000
chr1	2511010	2511120	chr1:2000000-7000000
chr1	2511140	2511693	chr1:2000000-7000000
chr1	2512043	2512318	chr1:2000000-7000000
chr1	2512330	2512490	chr1:2000000-7000000
chr1	2512500	2512602	chr1:2000000-7000000
chr1	2512900	2512968	chr1:2000000-7000000
chr1	2512970	2513303	chr1:2000000-7000000
chr1	2513715	2513872	chr1:2000000-7000000
chr1	2513925	2514307	chr1:2000000-7000000
chr1	2514600	2514661	chr1:2000000-7000000
chr1	2514675	2514783	chr1:2000000-7000000
chr1	2514789	2515022	chr1:2000000-7000000
chr1	2515029	2515091	chr1:2000000-7000000
chr1	2515094	2515365	chr1:2000000-7000000
chr1	2515414	2515808	chr1:2000000-7000000
chr1	2515855	2515994	chr1:2000000-7000000
chr1	2516055	2516313	chr1:2000000-7000000
chr1	2516354	2516466	chr1:2000000-7000000
chr1	2516484	2516713	chr1:2000000-7000000
chr1	2516895	2517121	chr1:2000000-7000000
chr1	2517129	2519008	chr1:2000000-7000000
chr1	2519014	2520270	chr1:2000000-7000000
chr1	2520274	2520763	chr1:2000000-7000000
chr1	2520779	2521175	chr1:2000000-7000000
chr1	2521189	2522077	chr1:2000000-7000000
chr1	2522085	2523127	chr1:2000000-7000000
chr1	2523179	2523512	chr1:2000000-7000000
chr1	2523539	2524191	chr1:2000000-7000000
chr1	2524210	2524607	chr1:2000000-7000000
chr1	2524640	2525477	chr1:2000000-7000000
chr1	2525500	2525755	chr1:2000000-7000000
chr1	2525770	2525978	chr1:2000000-7000000
chr1	2526025	2526908	chr1:2000000-7000000
chr1	2526965	2527851	chr1:2000000-7000000
chr1	2527875	2528552	chr1:2000000-7000000
chr1	2528575	2528687	chr1:2000000-7000000
chr1	2528719	2530153	chr1:2000000-7000000
chr1	2530160	2530522	chr1:2000000-7000000
chr1	2530665	2530766	chr1:2000000-7000000
chr1	2530795	2530875	chr1:2000000-7000000
chr1	2531310	2531381	chr1:2000000-7000000
chr1	2531724	2531861	chr1:2000000-7000000
chr1	2532340	2532413	chr1:2000000-7000000
chr1	2532515	2532818	chr1:2000000-7000000
chr1	2532885	2533622	chr1:2000000-7000000
chr1	2533630	2534794	chr1:2000000-7000000
chr1	2534799	2536619	chr1:2000000-7000000
chr1	2536634	2537481	chr1:2000000-7000000
chr1	2537485	2537946	chr1:2000000-7000000
chr1	2537949	2538298	chr1:2000000-7000000
chr1	2538319	2538475	chr1:2000000-7000000
chr1	2538489	2539367	chr1:2000000-7000000
chr1	2539370	2539549	chr1:2000000-7000000
chr1	2539560	2539834	chr1:2000000-7000000
chr1	2539844	2539926	chr1:2000000-7000000
chr1	2540129	2540214	chr1:2000000-7000000
chr1	2540525	2541428	chr1:2000000-7000000
chr1	2541739	2542115	chr1:2000000-7000000
chr1	2542125	2542434	chr1:2000000-7000000
chr1	2542435	2543666	chr1:2000000-7000000
chr1	2543694	2544425	chr1:2000000-7000000
chr1	2544490	2544900	chr1:2000000-7000000
chr1	2544955	2545159	chr1:2000000-7000000
chr1	2545375	2545978	chr1:2000000-7000000
chr1	2546090	2546480	chr1:2000000-7000000
chr1	2546490	2546560	chr1:2000000-7000000
chr1	2546584	2546880	chr1:2000000-7000000
chr1	2546910	2547129	chr1:2000000-7000000
chr1	2547195	2547310	chr1:2000000-7000000
chr1	2547345	2547456	chr1:2000000-7000000
chr1	2547795	2547902	chr1:2000000-7000000
chr1	2547965	2548221	chr1:2000000-7000000
chr1	2548239	2548398	chr1:2000000-7000000
chr1	2548419	2548489	chr1:2000000-7000000
chr1	2549134	2549249	chr1:2000000-7000000
chr1	2549339	2549437	chr1:2000000-7000000
chr1	2549570	2549639	chr1:2000000-7000000
chr1	2549704	2549772	chr1:2000000-7000000
chr1	2550005	2550150	chr1:2000000-7000000
chr1	2550260	2550710	chr1:2000000-7000000
chr1	2550765	2550826	chr1:2000000-7000000
chr1	2551225	2551528	chr1:2000000-7000000
chr1	2551550	2551984	chr1:2000000-7000000
chr1	2551990	2552129	chr1:2000000-7000000
chr1	2552130	2552199	chr1:2000000-7000000
chr1	2552205	2552267	chr1:2000000-7000000
chr1	2552295	2552439	chr1:2000000-7000000
chr1	2552730	2552889	chr1:2000000-7000000
chr1	2552894	2553016	chr1:2000000-7000000
chr1	2553289	2553488	chr1:2000000-7000000
chr1	2553565	2554051	chr1:2000000-7000000
chr1	2554610	2554719	chr1:2000000-7000000
chr1	2554769	2555306	chr1:2000000-7000000
chr1	2555325	2555503	chr1:2000000-7000000
chr1	2555515	2555952	chr1:2000000-7000000
chr1	2556055	2556206	chr1:2000000-7000000
chr1	2556315	2556387	chr1:2000000-7000000
chr1	2556629	2557183	chr1:2000000-7000000
chr1	2557210	2557934	chr1:2000000-7000000
chr1	2558045	2558116	chr1:2000000-7000000
chr1	2558220	2558322	chr1:2000000-7000000
chr1	2558329	2558399	chr1:2000000-7000000
chr1	2558410	2558602	chr1:2000000-7000000
chr1	2558634	2558787	chr1:2000000-7000000
chr1	2558825	2559067	chr1:2000000-7000000
chr1	2559115	2559201	chr1:2000000-7000000
chr1	2559210	2559466	chr1:2000000-7000000
chr1	2559480	2559643	chr1:2000000-7000000
chr1	2559650	2561362	chr1:2000000-7000000
chr1	2561375	2561526	chr1:2000000-7000000
chr1	2561545	2561899	chr1:2000000-7000000
chr1	2562044	2562305	chr1:2000000-7000000
chr1	2562350	2562506	chr1:2000000-7000000
chr1	2562534	2563810	chr1:2000000-7000000
chr1	2563815	2564669	chr1:2000000-7000000
chr1	2564709	2564774	chr1:2000000-7000000
chr1	2564810	2565311	chr1:2000000-7000000
chr1	2565315	2565717	chr1:2000000-7000000
chr1	2565729	2566733	chr1:2000000-7000000
chr1	2566760	2566865	chr1:2000000-7000000
chr1	2566879	2567370	chr1:2000000-7000000
chr1	2567610	2567727	chr1:2000000-7000000
chr1	2567790	2568018	chr1:2000000-7000000
chr1	2568024	2568759	chr1:2000000-7000000
chr1	2568804	2569162	chr1:2000000-7000000
chr1	2569165	2569425	chr1:2000000-7000000
chr1	2569500	2570334	chr1:2000000-7000000
chr1	2570399	2570471	chr1:2000000-7000000
chr1	2570504	2571581	chr1:2000000-7000000
chr1	2571605	2571929	chr1:2000000-7000000
chr1	2571969	2572158	chr1:2000000-7000000
chr1	2572159	2572355	chr1:2000000-7000000
chr1	2572390	2576260	chr1:2000000-7000000
chr1	2576285	2577075	chr1:2000000-7000000
chr1	2577119	2577822	chr1:2000000-7000000
chr1	2578169	2578526	chr1:2000000-7000000
chr1	2578539	2578607	chr1:2000000-7000000
chr1	2578609	2578753	chr1:2000000-7000000
chr1	2579304	2579802	chr1:2000000-7000000
chr1	2579889	2579995	chr1:2000000-7000000
chr1	2580004	2580121	chr1:2000000-7000000
chr1	2580129	2580273	chr1:2000000-7000000
chr1	2580304	2580964	chr1:2000000-7000000
chr1	2581224	2581862	chr1:2000000-7000000
chr1	2581864	2582706	chr1:2000000-7000000
chr1	2582710	2583014	chr1:2000000-7000000
chr1	2583019	2583517	chr1:2000000-7000000
chr1	2583884	2583989	chr1:2000000-7000000
chr1	2584405	2584632	chr1:2000000-7000000
chr1	2584889	2585129	chr1:2000000-7000000
chr1	2585799	2586005	chr1:2000000-7000000
chr1	2586024	2586854	chr1:2000000-7000000
chr1	2586894	2587143	chr1:2000000-7000000
chr1	2587374	2587568	chr1:2000000-7000000
chr1	2587615	2587707	chr1:2000000-7000000
chr1	2587719	2587819	chr1:2000000-7000000
chr1	2587895	2588211	chr1:2000000-7000000
chr1	2588220	2589221	chr1:2000000-7000000
chr1	2589294	2589937	chr1:2000000-7000000
chr1	2590084	2590263	chr1:2000000-7000000
chr1	2590279	2591629	chr1:2000000-7000000
chr1	2591684	2592196	chr1:2000000-7000000
chr1	2592219	2592785	chr1:2000000-7000000
chr1	2592790	2592980	chr1:2000000-7000000
chr1	2593065	2593388	chr1:2000000-7000000
chr1	2593390	2594311	chr1:2000000-7000000
chr1	2594320	2594656	chr1:2000000-7000000
chr1	2594699	2594877	chr1:2000000-7000000
chr1	2594879	2596226	chr1:2000000-7000000
chr1	2596304	2597402	chr1:2000000-7000000
chr1	2597410	2597579	chr1:2000000-7000000
chr1	2597855	2598011	chr1:2000000-7000000
chr1	2598015	2599270	chr1:2000000-7000000
chr1	2599314	2599491	chr1:2000000-7000000
chr1	2599494	2599989	chr1:2000000-7000000
chr1	2600020	2600842	chr1:2000000-7000000
chr1	2600924	2602211	chr1:2000000-7000000
chr1	2602465	2602619	chr1:2000000-7000000
chr1	2602620	2603630	chr1:2000000-7000000
chr1	2603694	2604159	chr1:2000000-7000000
chr1	2604494	2604673	chr1:2000000-7000000
chr1	2604674	2605598	chr1:2000000-7000000
chr1	2605600	2606022	chr1:2000000-7000000
chr1	2606094	2606670	chr1:2000000-7000000
chr1	2606675	2606855	chr1:2000000-7000000
chr1	2606960	2607277	chr1:2000000-7000000
chr1	2607285	2608286	chr1:2000000-7000000
chr1	2608354	2608854	chr1:2000000-7000000
chr1	2609149	2609973	chr1:2000000-7000000
chr1	2609975	2610400	chr1:2000000-7000000
chr1	2610410	2610601	chr1:2000000-7000000
chr1	2610855	2611009	chr1:2000000-7000000
chr1	2611010	2612020	chr1:2000000-7000000
chr1	2612084	2612737	chr1:2000000-7000000
chr1	2612884	2613994	chr1:2000000-7000000
chr1	2614324	2614751	chr1:2000000-7000000
chr1	2614785	2615446	chr1:2000000-7000000
chr1	2615479	2615801	chr1:2000000-7000000
chr1	2615814	2616268	chr1:2000000-7000000
chr1	2616329	2617082	chr1:2000000-7000000
chr1	2617219	2617464	chr1:2000000-7000000
chr1	2617880	2618042	chr1:2000000-7000000
chr1	2618294	2618890	chr1:2000000-7000000
chr1	2619049	2619567	chr1:2000000-7000000
chr1	2619799	2621208	chr1:2000000-7000000
chr1	2621210	2621588	chr1:2000000-7000000
chr1	2621659	2622253	chr1:2000000-7000000
chr1	2622364	2622701	chr1:2000000-7000000
chr1	2622849	2623736	chr1:2000000-7000000
chr1	2623864	2624064	chr1:2000000-7000000
chr1	2624164	2624317	chr1:2000000-7000000
chr1	2624364	2624550	chr1:2000000-7000000
chr1	2624704	2624933	chr1:2000000-7000000
chr1	2625044	2625252	chr1:2000000-7000000
chr1	2625305	2625556	chr1:2000000-7000000
chr1	2625699	2626232	chr1:2000000-7000000
chr1	2626249	2626438	chr1:2000000-7000000
chr1	2626444	2627107	chr1:2000000-7000000
chr1	2627190	2627419	chr1:2000000-7000000
chr1	2627424	2628344	chr1:2000000-7000000
chr1	2628374	2630985	chr1:2000000-7000000
chr1	2630999	2631919	chr1:2000000-7000000
chr1	2631959	2632063	chr1:2000000-7000000
chr1	2632100	2632224	chr1:2000000-7000000
chr1	2632244	2632492	chr1:2000000-7000000
chr1	2632524	2632704	chr1:2000000-7000000
chr1	2632775	2633209	chr1:2000000-7000000
chr1	2633224	2633493	chr1:2000000-7000000
chr1	2633534	2633719	chr1:2000000-7000000
chr1	2633839	2634217	chr1:2000000-7000000
chr1	2684230	2684299	chr1:2000000-7000000
chr1	2684300	2684995	chr1:2000000-7000000
chr1	2685005	2685338	chr1:2000000-7000000
chr1	2685365	2685493	chr1:2000000-7000000
chr1	2685545	2685740	chr1:2000000-7000000
chr1	2685990	2686145	chr1:2000000-7000000
chr1	2686155	2686224	chr1:2000000-7000000
chr1	2686260	2686689	chr1:2000000-7000000
chr1	2686715	2686974	chr1:2000000-7000000
chr1	2687010	2687224	chr1:2000000-7000000
chr1	2687295	2687504	chr1:2000000-7000000
chr1	2687525	2687717	chr1:2000000-7000000
chr1	2687725	2688269	chr1:2000000-7000000
chr1	2688395	2688599	chr1:2000000-7000000
chr1	2688635	2688719	chr1:2000000-7000000
chr1	2688755	2689113	chr1:2000000-7000000
chr1	2689800	2689960	chr1:2000000-7000000
chr1	2690005	2690434	chr1:2000000-7000000
chr1	2690450	2690698	chr1:2000000-7000000
chr1	2690760	2690946	chr1:2000000-7000000
chr1	2691065	2691240	chr1:2000000-7000000
chr1	2691250	2691462	chr1:2000000-7000000
chr1	2691470	2692619	chr1:2000000-7000000
chr1	2692635	2693017	chr1:2000000-7000000
chr1	2693020	2693084	chr1:2000000-7000000
chr1	2693110	2693246	chr1:2000000-7000000
chr1	2693290	2693486	chr1:2000000-7000000
chr1	2693775	2693886	chr1:2000000-7000000
chr1	2693900	2694767	chr1:2000000-7000000
chr1	2694770	2695063	chr1:2000000-7000000
chr1	2695095	2695253	chr1:2000000-7000000
chr1	2695285	2695530	chr1:2000000-7000000
chr1	2695550	2695621	chr1:2000000-7000000
chr1	2695655	2695765	chr1:2000000-7000000
chr1	2696185	2696254	chr1:2000000-7000000
chr1	2696740	2696813	chr1:2000000-7000000
chr1	2696825	2696932	chr1:2000000-7000000
chr1	2697055	2697126	chr1:2000000-7000000
chr1	2697370	2697439	chr1:2000000-7000000
chr1	2697620	2697732	chr1:2000000-7000000
chr1	2697735	2697834	chr1:2000000-7000000
chr1	2697905	2697970	chr1:2000000-7000000
chr1	2698350	2698457	chr1:2000000-7000000
chr1	2698700	2698770	chr1:2000000-7000000
chr1	2698790	2698857	chr1:2000000-7000000
chr1	2698875	2698950	chr1:2000000-7000000
chr1	2698955	2699064	chr1:2000000-7000000
chr1	2699150	2699581	chr1:2000000-7000000
chr1	2699605	2699895	chr1:2000000-7000000
chr1	2699920	2700090	chr1:2000000-7000000
chr1	2700120	2700297	chr1:2000000-7000000
chr1	2700340	2700762	chr1:2000000-7000000
chr1	2700795	2700975	chr1:2000000-7000000
chr1	2701060	2701293	chr1:2000000-7000000
chr1	2701300	2702025	chr1:2000000-7000000
chr1	2702095	2702312	chr1:2000000-7000000
chr1	2702345	2703612	chr1:2000000-7000000
chr1	2703640	2704411	chr1:2000000-7000000
chr1	2704415	2704718	chr1:2000000-7000000
chr1	2704775	2704915	chr1:2000000-7000000
chr1	2704955	2705381	chr1:2000000-7000000
chr1	2705670	2705979	chr1:2000000-7000000
chr1	2705980	2707268	chr1:2000000-7000000
chr1	2707335	2707399	chr1:2000000-7000000
chr1	2707405	2707995	chr1:2000000-7000000
chr1	2708000	2708208	chr1:2000000-7000000
chr1	2708215	2708566	chr1:2000000-7000000
chr1	2708825	2708936	chr1:2000000-7000000
chr1	2708950	2709030	chr1:2000000-7000000
chr1	2709070	2709134	chr1:2000000-7000000
chr1	2709155	2709639	chr1:2000000-7000000
chr1	2709790	2709867	chr1:2000000-7000000
chr1	2709915	2710028	chr1:2000000-7000000
chr1	2710060	2710127	chr1:2000000-7000000
chr1	2710160	2710605	chr1:2000000-7000000
chr1	2710870	2710967	chr1:2000000-7000000
chr1	2711030	2711311	chr1:2000000-7000000
chr1	2711480	2711603	chr1:2000000-7000000
chr1	2711815	2712228	chr1:2000000-7000000
chr1	2712290	2712354	chr1:2000000-7000000
chr1	2712405	2712498	chr1:2000000-7000000
chr1	2712510	2712581	chr1:2000000-7000000
chr1	2712595	2713086	chr1:2000000-7000000
chr1	2713110	2713220	chr1:2000000-7000000
chr1	2713225	2715837	chr1:2000000-7000000
chr1	2716145	2716267	chr1:2000000-7000000
chr1	2716280	2717666	chr1:2000000-7000000
chr1	2717670	2718891	chr1:2000000-7000000
chr1	2718895	2719288	chr1:2000000-7000000
chr1	2719295	2719988	chr1:2000000-7000000
chr1	2719995	2720772	chr1:2000000-7000000
chr1	2720820	2721407	chr1:2000000-7000000
chr1	2721415	2721808	chr1:2000000-7000000
chr1	2721810	2721964	chr1:2000000-7000000
chr1	2721980	2723072	chr1:2000000-7000000
chr1	2723100	2723690	chr1:2000000-7000000
chr1	2723720	2723942	chr1:2000000-7000000
chr1	2723945	2724278	chr1:2000000-7000000
chr1	2724290	2727957	chr1:2000000-7000000
chr1	2727960	2728527	chr1:2000000-7000000
chr1	2728530	2728595	chr1:2000000-7000000
chr1	2728795	2729058	chr1:2000000-7000000
chr1	2729090	2729743	chr1:2000000-7000000
chr1	2729810	2730323	chr1:2000000-7000000
chr1	2730570	2730915	chr1:2000000-7000000
chr1	2731035	2731618	chr1:2000000-7000000
chr1	2732125	2732233	chr1:2000000-7000000
chr1	2732260	2732518	chr1:2000000-7000000
chr1	2732690	2732754	chr1:2000000-7000000
chr1	2733010	2733147	chr1:2000000-7000000
chr1	2733155	2733410	chr1:2000000-7000000
chr1	2733445	2733629	chr1:2000000-7000000
chr1	2733690	2733898	chr1:2000000-7000000
chr1	2733905	2734006	chr1:2000000-7000000
chr1	2734020	2734292	chr1:2000000-7000000
chr1	2734300	2734369	chr1:2000000-7000000
chr1	2734370	2734707	chr1:2000000-7000000
chr1	2734740	2734855	chr1:2000000-7000000
chr1	2734870	2735026	chr1:2000000-7000000
chr1	2735040	2735145	chr1:2000000-7000000
chr1	2735255	2735612	chr1:2000000-7000000
chr1	2735625	2736240	chr1:2000000-7000000
chr1	2736340	2736495	chr1:2000000-7000000
chr1	2736500	2736721	chr1:2000000-7000000
chr1	2736745	2738363	chr1:2000000-7000000
chr1	2738415	2739834	chr1:2000000-7000000
chr1	2739930	2740489	chr1:2000000-7000000
chr1	2740515	2741276	chr1:2000000-7000000
chr1	2741300	2741465	chr1:2000000-7000000
chr1	2741495	2741561	chr1:2000000-7000000
chr1	2741705	2741883	chr1:2000000-7000000
chr1	2741900	2742248	chr1:2000000-7000000
chr1	2742285	2742711	chr1:2000000-7000000
chr1	2742720	2743183	chr1:2000000-7000000
chr1	2743190	2743795	chr1:2000000-7000000
chr1	2743815	2744219	chr1:2000000-7000000
chr1	2744220	2744366	chr1:2000000-7000000
chr1	2744370	2744514	chr1:2000000-7000000
chr1	2744950	2745473	chr1:2000000-7000000
chr1	2745496	2745958	chr1:2000000-7000000
chr1	2746016	2746094	chr1:2000000-7000000
chr1	2746110	2746175	chr1:2000000-7000000
chr1	2746256	2746479	chr1:2000000-7000000
chr1	2746495	2747113	chr1:2000000-7000000
chr1	2747131	2748076	chr1:2000000-7000000
chr1	2748090	2748409	chr1:2000000-7000000
chr1	2748423	2749017	chr1:2000000-7000000
chr1	2749048	2749627	chr1:2000000-7000000
chr1	2749713	2750354	chr1:2000000-7000000
chr1	2750356	2750415	chr1:2000000-7000000
chr1	2750416	2750845	chr1:2000000-7000000
chr1	2750850	2751102	chr1:2000000-7000000
chr1	2751108	2751339	chr1:2000000-7000000
chr1	2751430	2751803	chr1:2000000-7000000
chr1	2751805	2752663	chr1:2000000-7000000
chr1	2752696	2752817	chr1:2000000-7000000
chr1	2752910	2753191	chr1:2000000-7000000
chr1	2753245	2753360	chr1:2000000-7000000
chr1	2753365	2753431	chr1:2000000-7000000
chr1	2753475	2753806	chr1:2000000-7000000
chr1	2753895	2754402	chr1:2000000-7000000
chr1	2754408	2754753	chr1:2000000-7000000
chr1	2754773	2754921	chr1:2000000-7000000
chr1	2755376	2755444	chr1:2000000-7000000
chr1	2755461	2755538	chr1:2000000-7000000
chr1	2755540	2755846	chr1:2000000-7000000
chr1	2756128	2756322	chr1:2000000-7000000
chr1	2756395	2756879	chr1:2000000-7000000
chr1	2756968	2757141	chr1:2000000-7000000
chr1	2757155	2757236	chr1:2000000-7000000
chr1	2757261	2757359	chr1:2000000-7000000
chr1	2757375	2757555	chr1:2000000-7000000
chr1	2757666	2757740	chr1:2000000-7000000
chr1	2757776	2757950	chr1:2000000-7000000
chr1	2757951	2758110	chr1:2000000-7000000
chr1	2758143	2758207	chr1:2000000-7000000
chr1	2758275	2758460	chr1:2000000-7000000
chr1	2758480	2758655	chr1:2000000-7000000
chr1	2758658	2758762	chr1:2000000-7000000
chr1	2758768	2758838	chr1:2000000-7000000
chr1	2758873	2759175	chr1:2000000-7000000
chr1	2759313	2759541	chr1:2000000-7000000
chr1	2759665	2759765	chr1:2000000-7000000
chr1	2760081	2760153	chr1:2000000-7000000
chr1	2760208	2760307	chr1:2000000-7000000
chr1	2760371	2760432	chr1:2000000-7000000
chr1	2760701	2760773	chr1:2000000-7000000
chr1	2760776	2760892	chr1:2000000-7000000
chr1	2760901	2761001	chr1:2000000-7000000
chr1	2761171	2761274	chr1:2000000-7000000
chr1	2761303	2761533	chr1:2000000-7000000
chr1	2761825	2762169	chr1:2000000-7000000
chr1	2762266	2762746	chr1:2000000-7000000
chr1	2762881	2762946	chr1:2000000-7000000
chr1	2763376	2763521	chr1:2000000-7000000
chr1	2763545	2763900	chr1:2000000-7000000
chr1	2763901	2764061	chr1:2000000-7000000
chr1	2764066	2764318	chr1:2000000-7000000
chr1	2764368	2764549	chr1:2000000-7000000
chr1	2764560	2765164	chr1:2000000-7000000
chr1	2765213	2766337	chr1:2000000-7000000
chr1	2766341	2766612	chr1:2000000-7000000
chr1	2766645	2766988	chr1:2000000-7000000
chr1	2767028	2767455	chr1:2000000-7000000
chr1	2767491	2768010	chr1:2000000-7000000
chr1	2768025	2768218	chr1:2000000-7000000
chr1	2768373	2769898	chr1:2000000-7000000
chr1	2770195	2770266	chr1:2000000-7000000
chr1	2770271	2770340	chr1:2000000-7000000
chr1	2770345	2771619	chr1:2000000-7000000
chr1	2771626	2771694	chr1:2000000-7000000
chr1	2771708	2772105	chr1:2000000-7000000
chr1	2772121	2772988	chr1:2000000-7000000
chr1	2773030	2773353	chr1:2000000-7000000
chr1	2773364	2773816	chr1:2000000-7000000
chr1	2773843	2774485	chr1:2000000-7000000
chr1	2774493	2774563	chr1:2000000-7000000
chr1	2774591	2775116	chr1:2000000-7000000
chr1	2775124	2775789	chr1:2000000-7000000
chr1	2776098	2776446	chr1:2000000-7000000
chr1	2776469	2776812	chr1:2000000-7000000
chr1	2776823	2776984	chr1:2000000-7000000
chr1	2777012	2777412	chr1:2000000-7000000
chr1	2777447	2777586	chr1:2000000-7000000
chr1	2777587	2777696	chr1:2000000-7000000
chr1	2777733	2777935	chr1:2000000-7000000
chr1	2777947	2778233	chr1:2000000-7000000
chr1	2778247	2778492	chr1:2000000-7000000
chr1	2778508	2779237	chr1:2000000-7000000
chr1	2779238	2779370	chr1:2000000-7000000
chr1	2779392	2780870	chr1:2000000-7000000
chr1	2780907	2781584	chr1:2000000-7000000
chr1	2781612	2782736	chr1:2000000-7000000
chr1	2782737	2784292	chr1:2000000-7000000
chr1	2784307	2784537	chr1:2000000-7000000
chr1	2784562	2784676	chr1:2000000-7000000
chr1	2784697	2785047	chr1:2000000-7000000
chr1	2785052	2785455	chr1:2000000-7000000
chr1	2785478	2786482	chr1:2000000-7000000
chr1	2786538	2786757	chr1:2000000-7000000
chr1	2786797	2787423	chr1:2000000-7000000
chr1	2787468	2787802	chr1:2000000-7000000
chr1	2787804	2788269	chr1:2000000-7000000
chr1	2788298	2788506	chr1:2000000-7000000
chr1	2788523	2788590	chr1:2000000-7000000
chr1	2788613	2788901	chr1:2000000-7000000
chr1	2788923	2789161	chr1:2000000-7000000
chr1	2789651	2789825	chr1:2000000-7000000
chr1	2789832	2790074	chr1:2000000-7000000
chr1	2790092	2790581	chr1:2000000-7000000
chr1	2790586	2792892	chr1:2000000-7000000
chr1	2792906	2792975	chr1:2000000-7000000
chr1	2792991	2793829	chr1:2000000-7000000
chr1	2793847	2794517	chr1:2000000-7000000
chr1	2794541	2795346	chr1:2000000-7000000
chr1	2795372	2796506	chr1:2000000-7000000
chr1	2796507	2798114	chr1:2000000-7000000
chr1	2798126	2798684	chr1:2000000-7000000
chr1	2798721	2799822	chr1:2000000-7000000
chr1	2799837	2801349	chr1:2000000-7000000
chr1	2801382	2801620	chr1:2000000-7000000
chr1	2801622	2801837	chr1:2000000-7000000
chr1	2801841	2802374	chr1:2000000-7000000
chr1	2802377	2802476	chr1:2000000-7000000
chr1	2802486	2802897	chr1:2000000-7000000
chr1	2802932	2804290	chr1:2000000-7000000
chr1	2804311	2804428	chr1:2000000-7000000
chr1	2804537	2804838	chr1:2000000-7000000
chr1	2804841	2805121	chr1:2000000-7000000
chr1	2805126	2805302	chr1:2000000-7000000
chr1	2805312	2807398	chr1:2000000-7000000
chr1	2807427	2807669	chr1:2000000-7000000
chr1	2807672	2807768	chr1:2000000-7000000
chr1	2807781	2808262	chr1:2000000-7000000
chr1	2808301	2808402	chr1:2000000-7000000
chr1	2808417	2808947	chr1:2000000-7000000
chr1	2808952	2809418	chr1:2000000-7000000
chr1	2809456	2809677	chr1:2000000-7000000
chr1	2809702	2809834	chr1:2000000-7000000
chr1	2809866	2810043	chr1:2000000-7000000
chr1	2810047	2810874	chr1:2000000-7000000
chr1	2810897	2810995	chr1:2000000-7000000
chr1	2811012	2811532	chr1:2000000-7000000
chr1	2811597	2811752	chr1:2000000-7000000
chr1	2811777	2812339	chr1:2000000-7000000
chr1	2812361	2812813	chr1:2000000-7000000
chr1	2812821	2813036	chr1:2000000-7000000
chr1	2813452	2813533	chr1:2000000-7000000
chr1	2813807	2814504	chr1:2000000-7000000
chr1	2814506	2815058	chr1:2000000-7000000
chr1	2815061	2815337	chr1:2000000-7000000
chr1	2815692	2816211	chr1:2000000-7000000
chr1	2816226	2817401	chr1:2000000-7000000
chr1	2817407	2817560	chr1:2000000-7000000
chr1	2817562	2817917	chr1:2000000-7000000
chr1	2817926	2818699	chr1:2000000-7000000
chr1	2818707	2818862	chr1:2000000-7000000
chr1	2818872	2818983	chr1:2000000-7000000
chr1	2819011	2819106	chr1:2000000-7000000
chr1	2819116	2819179	chr1:2000000-7000000
chr1	2819206	2819350	chr1:2000000-7000000
chr1	2819362	2820053	chr1:2000000-7000000
chr1	2820092	2820279	chr1:2000000-7000000
chr1	2820287	2821141	chr1:2000000-7000000
chr1	2821146	2821370	chr1:2000000-7000000
chr1	2821396	2821844	chr1:2000000-7000000
chr1	2821901	2822885	chr1:2000000-7000000
chr1	2822892	2823543	chr1:2000000-7000000
chr1	2823571	2823702	chr1:2000000-7000000
chr1	2823731	2825558	chr1:2000000-7000000
chr1	2825596	2825922	chr1:2000000-7000000
chr1	2825927	2826077	chr1:2000000-7000000
chr1	2826117	2827258	chr1:2000000-7000000
chr1	2827277	2827552	chr1:2000000-7000000
chr1	2827557	2828462	chr1:2000000-7000000
chr1	2828476	2828695	chr1:2000000-7000000
chr1	2828711	2828776	chr1:2000000-7000000
chr1	2828791	2828939	chr1:2000000-7000000
chr1	2829082	2830490	chr1:2000000-7000000
chr1	2830506	2830740	chr1:2000000-7000000
chr1	2830761	2831214	chr1:2000000-7000000
chr1	2831226	2831486	chr1:2000000-7000000
chr1	2831512	2831690	chr1:2000000-7000000
chr1	2831692	2831777	chr1:2000000-7000000
chr1	2831786	2832158	chr1:2000000-7000000
chr1	2832417	2832503	chr1:2000000-7000000
chr1	2832612	2832695	chr1:2000000-7000000
chr1	2832802	2832959	chr1:2000000-7000000
chr1	2832972	2833768	chr1:2000000-7000000
chr1	2833812	2833929	chr1:2000000-7000000
chr1	2833931	2834164	chr1:2000000-7000000
chr1	2834172	2834348	chr1:2000000-7000000
chr1	2834351	2834819	chr1:2000000-7000000
chr1	2834822	2835085	chr1:2000000-7000000
chr1	2835086	2835340	chr1:2000000-7000000
chr1	2835397	2835462	chr1:2000000-7000000
chr1	2835481	2835553	chr1:2000000-7000000
chr1	2835566	2836110	chr1:2000000-7000000
chr1	2836147	2836668	chr1:2000000-7000000
chr1	2836681	2836750	chr1:2000000-7000000
chr1	2836791	2836917	chr1:2000000-7000000
chr1	2836947	2837266	chr1:2000000-7000000
chr1	2837277	2838442	chr1:2000000-7000000
chr1	2838462	2838538	chr1:2000000-7000000
chr1	2838572	2838668	chr1:2000000-7000000
chr1	2838681	2839469	chr1:2000000-7000000
chr1	2839512	2840845	chr1:2000000-7000000
chr1	2840857	2841030	chr1:2000000-7000000
chr1	2841037	2841284	chr1:2000000-7000000
chr1	2841311	2842307	chr1:2000000-7000000
chr1	2842346	2842462	chr1:2000000-7000000
chr1	2842512	2842610	chr1:2000000-7000000
chr1	2842622	2842918	chr1:2000000-7000000
chr1	2842921	2842990	chr1:2000000-7000000
chr1	2842996	2843853	chr1:2000000-7000000
chr1	2843912	2844536	chr1:2000000-7000000
chr1	2844541	2845717	chr1:2000000-7000000
chr1	2845721	2845865	chr1:2000000-7000000
chr1	2845901	2846036	chr1:2000000-7000000
chr1	2846092	2846294	chr1:2000000-7000000
chr1	2846346	2846726	chr1:2000000-7000000
chr1	2846776	2846984	chr1:2000000-7000000
chr1	2847011	2847479	chr1:2000000-7000000
chr1	2847497	2847709	chr1:2000000-7000000
chr1	2847726	2848441	chr1:2000000-7000000
chr1	2848447	2851829	chr1:2000000-7000000
chr1	2851831	2852159	chr1:2000000-7000000
chr1	2852172	2852425	chr1:2000000-7000000
chr1	2852426	2852597	chr1:2000000-7000000
chr1	2852601	2853215	chr1:2000000-7000000
chr1	2853217	2853422	chr1:2000000-7000000
chr1	2853431	2853836	chr1:2000000-7000000
chr1	2853846	2854120	chr1:2000000-7000000
chr1	2854141	2854419	chr1:2000000-7000000
chr1	2854432	2854510	chr1:2000000-7000000
chr1	2855057	2855136	chr1:2000000-7000000
chr1	2855146	2855787	chr1:2000000-7000000
chr1	2855792	2855994	chr1:2000000-7000000
chr1	2855997	2856892	chr1:2000000-7000000
chr1	2856926	2857219	chr1:2000000-7000000
chr1	2857302	2857491	chr1:2000000-7000000
chr1	2857547	2857921	chr1:2000000-7000000
chr1	2857977	2858373	chr1:2000000-7000000
chr1	2858486	2858812	chr1:2000000-7000000
chr1	2858857	2859921	chr1:2000000-7000000
chr1	2860192	2860391	chr1:2000000-7000000
chr1	2860442	2860536	chr1:2000000-7000000
chr1	2860542	2860847	chr1:2000000-7000000
chr1	2860876	2860953	chr1:2000000-7000000
chr1	2860956	2861247	chr1:2000000-7000000
chr1	2861401	2861605	chr1:2000000-7000000
chr1	2861626	2862300	chr1:2000000-7000000
chr1	2862301	2862867	chr1:2000000-7000000
chr1	2862891	2863249	chr1:2000000-7000000
chr1	2863261	2863416	chr1:2000000-7000000
chr1	2863451	2863674	chr1:2000000-7000000
chr1	2863687	2864139	chr1:2000000-7000000
chr1	2864146	2864372	chr1:2000000-7000000
chr1	2864447	2864508	chr1:2000000-7000000
chr1	2864516	2864668	chr1:2000000-7000000
chr1	2864672	2867445	chr1:2000000-7000000
chr1	2867452	2868294	chr1:2000000-7000000
chr1	2868307	2868808	chr1:2000000-7000000
chr1	2868837	2868968	chr1:2000000-7000000
chr1	2868971	2869167	chr1:2000000-7000000
chr1	2869171	2869472	chr1:2000000-7000000
chr1	2869482	2870139	chr1:2000000-7000000
chr1	2870362	2870803	chr1:2000000-7000000
chr1	2870807	2870998	chr1:2000000-7000000
chr1	2871057	2871162	chr1:2000000-7000000
chr1	2871267	2871365	chr1:2000000-7000000
chr1	2871517	2871624	chr1:2000000-7000000
chr1	2873247	2873310	chr1:2000000-7000000
chr1	2873552	2873699	chr1:2000000-7000000
chr1	2873737	2873807	chr1:2000000-7000000
chr1	2873812	2873880	chr1:2000000-7000000
chr1	2873917	2874012	chr1:2000000-7000000
chr1	2874142	2874352	chr1:2000000-7000000
chr1	2874362	2874437	chr1:2000000-7000000
chr1	2874527	2874597	chr1:2000000-7000000
chr1	2874607	2874671	chr1:2000000-7000000
chr1	2875137	2875251	chr1:2000000-7000000
chr1	2875267	2875363	chr1:2000000-7000000
chr1	2875432	2875930	chr1:2000000-7000000
chr1	2875942	2876469	chr1:2000000-7000000
chr1	2876492	2876908	chr1:2000000-7000000
chr1	2877087	2877185	chr1:2000000-7000000
chr1	2877222	2877291	chr1:2000000-7000000
chr1	2877342	2877410	chr1:2000000-7000000
chr1	2877412	2878129	chr1:2000000-7000000
chr1	2878147	2878654	chr1:2000000-7000000
chr1	2878657	2878931	chr1:2000000-7000000
chr1	2878937	2879129	chr1:2000000-7000000
chr1	2879142	2879203	chr1:2000000-7000000
chr1	2879207	2879435	chr1:2000000-7000000
chr1	2879457	2879897	chr1:2000000-7000000
chr1	2879927	2879993	chr1:2000000-7000000
chr1	2880277	2880384	chr1:2000000-7000000
chr1	2880402	2880853	chr1:2000000-7000000
chr1	2880867	2881105	chr1:2000000-7000000
chr1	2881157	2881332	chr1:2000000-7000000
chr1	2881367	2881584	chr1:2000000-7000000
chr1	2881987	2882198	chr1:2000000-7000000
chr1	2882202	2882830	chr1:2000000-7000000
chr1	2882897	2883392	chr1:2000000-7000000
chr1	2883477	2884367	chr1:2000000-7000000
chr1	2884487	2884788	chr1:2000000-7000000
chr1	2884852	2885638	chr1:2000000-7000000
chr1	2885672	2885900	chr1:2000000-7000000
chr1	2885927	2886026	chr1:2000000-7000000
chr1	2886032	2887089	chr1:2000000-7000000
chr1	2887102	2887360	chr1:2000000-7000000
chr1	2887372	2887933	chr1:2000000-7000000
chr1	2887962	2888578	chr1:2000000-7000000
chr1	2888597	2888688	chr1:2000000-7000000
chr1	2888692	2889286	chr1:2000000-7000000
chr1	2889327	2889453	chr1:2000000-7000000
chr1	2889472	2890101	chr1:2000000-7000000
chr1	2890122	2890460	chr1:2000000-7000000
chr1	2890472	2890590	chr1:2000000-7000000
chr1	2890622	2891596	chr1:2000000-7000000
chr1	2891607	2892473	chr1:2000000-7000000
chr1	2892497	2892559	chr1:2000000-7000000
chr1	2892562	2894741	chr1:2000000-7000000
chr1	2894777	2894964	chr1:2000000-7000000
chr1	2894972	2895071	chr1:2000000-7000000
chr1	2895072	2896310	chr1:2000000-7000000
chr1	2896332	2896718	chr1:2000000-7000000
chr1	2896727	2897226	chr1:2000000-7000000
chr1	2897237	2897348	chr1:2000000-7000000
chr1	2897362	2898319	chr1:2000000-7000000
chr1	2898352	2898575	chr1:2000000-7000000
chr1	2898592	2898736	chr1:2000000-7000000
chr1	2898737	2898905	chr1:2000000-7000000
chr1	2898917	2899640	chr1:2000000-7000000
chr1	2899667	2899927	chr1:2000000-7000000
chr1	2899962	2900239	chr1:2000000-7000000
chr1	2900317	2900620	chr1:2000000-7000000
chr1	2900667	2901094	chr1:2000000-7000000
chr1	2901122	2901846	chr1:2000000-7000000
chr1	2901847	2902169	chr1:2000000-7000000
chr1	2902252	2902417	chr1:2000000-7000000
chr1	2902637	2902849	chr1:2000000-7000000
chr1	2902987	2903066	chr1:2000000-7000000
chr1	2903117	2903408	chr1:2000000-7000000
chr1	2903417	2903602	chr1:2000000-7000000
chr1	2903662	2903832	chr1:2000000-7000000
chr1	2903897	2904006	chr1:2000000-7000000
chr1	2904027	2904127	chr1:2000000-7000000
chr1	2904177	2905255	chr1:2000000-7000000
chr1	2905257	2905352	chr1:2000000-7000000
chr1	2905377	2905484	chr1:2000000-7000000
chr1	2905512	2905660	chr1:2000000-7000000
chr1	2905822	2905956	chr1:2000000-7000000
chr1	2906067	2906641	chr1:2000000-7000000
chr1	2906687	2907036	chr1:2000000-7000000
chr1	2907037	2907267	chr1:2000000-7000000
chr1	2907282	2907587	chr1:2000000-7000000
chr1	2907622	2907768	chr1:2000000-7000000
chr1	2908307	2909018	chr1:2000000-7000000
chr1	2909042	2909241	chr1:2000000-7000000
chr1	2909322	2909439	chr1:2000000-7000000
chr1	2909452	2909521	chr1:2000000-7000000
chr1	2909922	2909988	chr1:2000000-7000000
chr1	2910012	2910084	chr1:2000000-7000000
chr1	2910097	2910201	chr1:2000000-7000000
chr1	2910217	2910500	chr1:2000000-7000000
chr1	2910527	2910810	chr1:2000000-7000000
chr1	2910917	2911227	chr1:2000000-7000000
chr1	2911242	2911451	chr1:2000000-7000000
chr1	2911857	2911927	chr1:2000000-7000000
chr1	2912152	2912375	chr1:2000000-7000000
chr1	2912387	2912536	chr1:2000000-7000000
chr1	2912562	2912671	chr1:2000000-7000000
chr1	2912742	2912837	chr1:2000000-7000000
chr1	2913702	2914074	chr1:2000000-7000000
chr1	2914082	2914368	chr1:2000000-7000000
chr1	2914472	2914535	chr1:2000000-7000000
chr1	2914537	2914641	chr1:2000000-7000000
chr1	2914662	2914732	chr1:2000000-7000000
chr1	2914747	2914822	chr1:2000000-7000000
chr1	2914832	2915003	chr1:2000000-7000000
chr1	2915072	2915138	chr1:2000000-7000000
chr1	2915162	2915230	chr1:2000000-7000000
chr1	2915252	2915320	chr1:2000000-7000000
chr1	2915397	2916047	chr1:2000000-7000000
chr1	2916147	2916346	chr1:2000000-7000000
chr1	2916347	2916441	chr1:2000000-7000000
chr1	2916462	2916992	chr1:2000000-7000000
chr1	2917002	2917175	chr1:2000000-7000000
chr1	2917187	2919360	chr1:2000000-7000000
chr1	2919362	2919592	chr1:2000000-7000000
chr1	2919612	2919977	chr1:2000000-7000000
chr1	2919992	2920743	chr1:2000000-7000000
chr1	2920802	2921355	chr1:2000000-7000000
chr1	2921367	2922235	chr1:2000000-7000000
chr1	2922257	2922398	chr1:2000000-7000000
chr1	2922432	2922544	chr1:2000000-7000000
chr1	2922577	2922673	chr1:2000000-7000000
chr1	2922687	2922882	chr1:2000000-7000000
chr1	2922947	2923013	chr1:2000000-7000000
chr1	2923042	2923149	chr1:2000000-7000000
chr1	2923267	2923333	chr1:2000000-7000000
chr1	2923337	2923403	chr1:2000000-7000000
chr1	2923432	2923705	chr1:2000000-7000000
chr1	2923717	2923785	chr1:2000000-7000000
chr1	2923862	2923973	chr1:2000000-7000000
chr1	2924007	2924157	chr1:2000000-7000000
chr1	2924177	2924419	chr1:2000000-7000000
chr1	2924462	2924528	chr1:2000000-7000000
chr1	2924537	2924601	chr1:2000000-7000000
chr1	2924627	2924718	chr1:2000000-7000000
chr1	2924842	2924963	chr1:2000000-7000000
chr1	2925007	2925081	chr1:2000000-7000000
chr1	2925092	2925201	chr1:2000000-7000000
chr1	2925382	2926016	chr1:2000000-7000000
chr1	2926022	2926088	chr1:2000000-7000000
chr1	2926127	2926381	chr1:2000000-7000000
chr1	2926382	2926511	chr1:2000000-7000000
chr1	2926512	2926632	chr1:2000000-7000000
chr1	2927592	2928049	chr1:2000000-7000000
chr1	2928057	2928446	chr1:2000000-7000000
chr1	2928457	2929962	chr1:2000000-7000000
chr1	2930017	2931034	chr1:2000000-7000000
chr1	2931037	2931695	chr1:2000000-7000000
chr1	2931752	2932366	chr1:2000000-7000000
chr1	2932377	2932590	chr1:2000000-7000000
chr1	2932602	2932918	chr1:2000000-7000000
chr1	2933177	2934050	chr1:2000000-7000000
chr1	2934057	2934783	chr1:2000000-7000000
chr1	2934797	2935034	chr1:2000000-7000000
chr1	2935047	2935248	chr1:2000000-7000000
chr1	2935266	2935951	chr1:2000000-7000000
chr1	2935966	2936698	chr1:2000000-7000000
chr1	2936717	2937126	chr1:2000000-7000000
chr1	2937166	2937649	chr1:2000000-7000000
chr1	2937671	2937904	chr1:2000000-7000000
chr1	2937956	2939932	chr1:2000000-7000000
chr1	2939936	2940095	chr1:2000000-7000000
chr1	2940201	2940377	chr1:2000000-7000000
chr1	2940391	2940959	chr1:2000000-7000000
chr1	2940981	2941122	chr1:2000000-7000000
chr1	2941126	2941691	chr1:2000000-7000000
chr1	2941702	2941766	chr1:2000000-7000000
chr1	2941827	2941985	chr1:2000000-7000000
chr1	2942071	2942140	chr1:2000000-7000000
chr1	2942166	2942280	chr1:2000000-7000000
chr1	2942291	2942487	chr1:2000000-7000000
chr1	2942957	2943128	chr1:2000000-7000000
chr1	2943172	2943389	chr1:2000000-7000000
chr1	2943391	2947305	chr1:2000000-7000000
chr1	2947341	2947508	chr1:2000000-7000000
chr1	2947511	2947847	chr1:2000000-7000000
chr1	2947886	2948712	chr1:2000000-7000000
chr1	2948726	2948794	chr1:2000000-7000000
chr1	2948841	2949455	chr1:2000000-7000000
chr1	2949502	2949883	chr1:2000000-7000000
chr1	2949886	2950616	chr1:2000000-7000000
chr1	2950747	2951050	chr1:2000000-7000000
chr1	2951096	2951312	chr1:2000000-7000000
chr1	2951377	2951668	chr1:2000000-7000000
chr1	2951692	2952131	chr1:2000000-7000000
chr1	2952137	2952201	chr1:2000000-7000000
chr1	2952202	2952288	chr1:2000000-7000000
chr1	2952296	2952362	chr1:2000000-7000000
chr1	2952422	2952607	chr1:2000000-7000000
chr1	2952631	2952964	chr1:2000000-7000000
chr1	2952967	2953031	chr1:2000000-7000000
chr1	2953057	2953128	chr1:2000000-7000000
chr1	2953156	2953634	chr1:2000000-7000000
chr1	2953641	2953788	chr1:2000000-7000000
chr1	2953806	2953925	chr1:2000000-7000000
chr1	2953992	2954261	chr1:2000000-7000000
chr1	2954262	2954629	chr1:2000000-7000000
chr1	2954642	2955232	chr1:2000000-7000000
chr1	2955271	2956212	chr1:2000000-7000000
chr1	2956308	2956462	chr1:2000000-7000000
chr1	2956483	2956897	chr1:2000000-7000000
chr1	2956901	2956974	chr1:2000000-7000000
chr1	2957013	2957223	chr1:2000000-7000000
chr1	2957238	2957535	chr1:2000000-7000000
chr1	2957588	2957657	chr1:2000000-7000000
chr1	2957658	2957726	chr1:2000000-7000000
chr1	2957751	2957830	chr1:2000000-7000000
chr1	2957851	2957921	chr1:2000000-7000000
chr1	2958051	2958155	chr1:2000000-7000000
chr1	2958191	2958312	chr1:2000000-7000000
chr1	2958313	2958381	chr1:2000000-7000000
chr1	2958418	2958530	chr1:2000000-7000000
chr1	2958946	2959020	chr1:2000000-7000000
chr1	2959036	2959150	chr1:2000000-7000000
chr1	2959649	2959795	chr1:2000000-7000000
chr1	2959801	2959942	chr1:2000000-7000000
chr1	2960216	2960545	chr1:2000000-7000000
chr1	2960946	2961224	chr1:2000000-7000000
chr1	2961226	2961322	chr1:2000000-7000000
chr1	2961396	2961524	chr1:2000000-7000000
chr1	2961561	2961630	chr1:2000000-7000000
chr1	2961729	2961877	chr1:2000000-7000000
chr1	2961896	2961971	chr1:2000000-7000000
chr1	2962026	2962131	chr1:2000000-7000000
chr1	2962156	2962373	chr1:2000000-7000000
chr1	2962514	2962810	chr1:2000000-7000000
chr1	2962839	2962943	chr1:2000000-7000000
chr1	2963064	2963132	chr1:2000000-7000000
chr1	2963139	2963238	chr1:2000000-7000000
chr1	2963289	2963361	chr1:2000000-7000000
chr1	2963384	2963509	chr1:2000000-7000000
chr1	2963539	2963843	chr1:2000000-7000000
chr1	2963914	2963984	chr1:2000000-7000000
chr1	2964099	2964172	chr1:2000000-7000000
chr1	2964214	2964282	chr1:2000000-7000000
chr1	2964349	2964449	chr1:2000000-7000000
chr1	2964539	2964732	chr1:2000000-7000000
chr1	2964819	2964921	chr1:2000000-7000000
chr1	2964984	2965081	chr1:2000000-7000000
chr1	2965089	2965165	chr1:2000000-7000000
chr1	2965166	2965243	chr1:2000000-7000000
chr1	2965246	2965327	chr1:2000000-7000000
chr1	2965409	2965502	chr1:2000000-7000000
chr1	2965549	2965923	chr1:2000000-7000000
chr1	2965941	2966123	chr1:2000000-7000000
chr1	2966124	2966278	chr1:2000000-7000000
chr1	2966289	2966348	chr1:2000000-7000000
chr1	2966451	2966826	chr1:2000000-7000000
chr1	2966829	2967268	chr1:2000000-7000000
chr1	2967299	2967545	chr1:2000000-7000000
chr1	2967601	2967678	chr1:2000000-7000000
chr1	2967681	2968082	chr1:2000000-7000000
chr1	2968116	2968351	chr1:2000000-7000000
chr1	2968481	2968596	chr1:2000000-7000000
chr1	2968606	2968721	chr1:2000000-7000000
chr1	2968776	2968902	chr1:2000000-7000000
chr1	2968941	2969080	chr1:2000000-7000000
chr1	2969129	2969586	chr1:2000000-7000000
chr1	2969596	2969739	chr1:2000000-7000000
chr1	2969894	2970115	chr1:2000000-7000000
chr1	2970171	2970267	chr1:2000000-7000000
chr1	2970269	2970523	chr1:2000000-7000000
chr1	2970526	2970778	chr1:2000000-7000000
chr1	2970801	2970954	chr1:2000000-7000000
chr1	2970991	2972107	chr1:2000000-7000000
chr1	2972281	2972545	chr1:2000000-7000000
chr1	2972564	2972713	chr1:2000000-7000000
chr1	2972746	2972813	chr1:2000000-7000000
chr1	2972859	2972959	chr1:2000000-7000000
chr1	2973269	2973415	chr1:2000000-7000000
chr1	2973421	2973485	chr1:2000000-7000000
chr1	2973486	2973549	chr1:2000000-7000000
chr1	2973571	2973762	chr1:2000000-7000000
chr1	2973764	2973833	chr1:2000000-7000000
chr1	2973834	2973963	chr1:2000000-7000000
chr1	2973976	2974043	chr1:2000000-7000000
chr1	2974081	2974153	chr1:2000000-7000000
chr1	2974179	2974369	chr1:2000000-7000000
chr1	2974491	2974882	chr1:2000000-7000000
chr1	2974886	2975453	chr1:2000000-7000000
chr1	2975461	2975842	chr1:2000000-7000000
chr1	2975914	2975976	chr1:2000000-7000000
chr1	2976019	2976181	chr1:2000000-7000000
chr1	2976259	2976377	chr1:2000000-7000000
chr1	2976396	2976461	chr1:2000000-7000000
chr1	2976491	2976605	chr1:2000000-7000000
chr1	2976609	2977167	chr1:2000000-7000000
chr1	2977194	2977402	chr1:2000000-7000000
chr1	2977404	2977804	chr1:2000000-7000000
chr1	2977831	2978146	chr1:2000000-7000000
chr1	2978164	2978238	chr1:2000000-7000000
chr1	2978249	2978509	chr1:2000000-7000000
chr1	2978516	2978616	chr1:2000000-7000000
chr1	2978626	2979527	chr1:2000000-7000000
chr1	2979544	2980824	chr1:2000000-7000000
chr1	2980886	2981206	chr1:2000000-7000000
chr1	2981214	2981676	chr1:2000000-7000000
chr1	2981704	2982235	chr1:2000000-7000000
chr1	2982239	2982461	chr1:2000000-7000000
chr1	2982489	2982586	chr1:2000000-7000000
chr1	2982616	2983140	chr1:2000000-7000000
chr1	2983146	2983208	chr1:2000000-7000000
chr1	2983244	2983346	chr1:2000000-7000000
chr1	2983359	2987823	chr1:2000000-7000000
chr1	2987834	2988085	chr1:2000000-7000000
chr1	2988089	2988635	chr1:2000000-7000000
chr1	2988694	2988999	chr1:2000000-7000000
chr1	2989034	2989932	chr1:2000000-7000000
chr1	2989956	2990752	chr1:2000000-7000000
chr1	2990769	2990987	chr1:2000000-7000000
chr1	2991001	2991341	chr1:2000000-7000000
chr1	2991364	2991579	chr1:2000000-7000000
chr1	2991581	2991921	chr1:2000000-7000000
chr1	2991936	2992031	chr1:2000000-7000000
chr1	2992036	2992111	chr1:2000000-7000000
chr1	2992191	2992953	chr1:2000000-7000000
chr1	2992959	2993413	chr1:2000000-7000000
chr1	2993439	2993683	chr1:2000000-7000000
chr1	2993694	2994127	chr1:2000000-7000000
chr1	2994259	2994425	chr1:2000000-7000000
chr1	2994506	2994615	chr1:2000000-7000000
chr1	2994621	2996003	chr1:2000000-7000000
chr1	2996014	2996274	chr1:2000000-7000000
chr1	2996289	2996730	chr1:2000000-7000000
chr1	2996744	2997008	chr1:2000000-7000000
chr1	2997034	2998376	chr1:2000000-7000000
chr1	2998459	2998635	chr1:2000000-7000000
chr1	2998656	2998822	chr1:2000000-7000000
chr1	2998839	2999079	chr1:2000000-7000000
chr1	2999121	2999644	chr1:2000000-7000000
chr1	2999664	3000027	chr1:2000000-7000000
chr1	3000036	3001638	chr1:2000000-7000000
chr1	3001651	3001816	chr1:2000000-7000000
chr1	3001826	3003154	chr1:2000000-7000000
chr1	3003181	3004031	chr1:2000000-7000000
chr1	3004094	3004395	chr1:2000000-7000000
chr1	3004416	3004478	chr1:2000000-7000000
chr1	3004481	3004860	chr1:2000000-7000000
chr1	3004894	3004996	chr1:2000000-7000000
chr1	3005631	3005765	chr1:2000000-7000000
chr1	3005801	3006129	chr1:2000000-7000000
chr1	3006149	3007101	chr1:2000000-7000000
chr1	3007124	3008118	chr1:2000000-7000000
chr1	3008119	3008281	chr1:2000000-7000000
chr1	3008291	3008410	chr1:2000000-7000000
chr1	3008411	3009083	chr1:2000000-7000000
chr1	3009174	3009416	chr1:2000000-7000000
chr1	3009454	3009707	chr1:2000000-7000000
chr1	3009784	3010470	chr1:2000000-7000000
chr1	3010504	3011372	chr1:2000000-7000000
chr1	3011384	3011593	chr1:2000000-7000000
chr1	3011599	3011683	chr1:2000000-7000000
chr1	3011746	3011959	chr1:2000000-7000000
chr1	3011994	3013306	chr1:2000000-7000000
chr1	3013326	3015234	chr1:2000000-7000000
chr1	3015244	3016429	chr1:2000000-7000000
chr1	3016439	3016597	chr1:2000000-7000000
chr1	3016614	3016705	chr1:2000000-7000000
chr1	3016751	3018144	chr1:2000000-7000000
chr1	3018159	3019109	chr1:2000000-7000000
chr1	3019124	3019255	chr1:2000000-7000000
chr1	3019294	3019549	chr1:2000000-7000000
chr1	3019556	3019790	chr1:2000000-7000000
chr1	3019796	3020334	chr1:2000000-7000000
chr1	3020374	3020451	chr1:2000000-7000000
chr1	3020471	3021751	chr1:2000000-7000000
chr1	3021781	3022531	chr1:2000000-7000000
chr1	3022536	3023237	chr1:2000000-7000000
chr1	3023249	3023530	chr1:2000000-7000000
chr1	3023539	3024039	chr1:2000000-7000000
chr1	3024056	3024823	chr1:2000000-7000000
chr1	3024981	3025306	chr1:2000000-7000000
chr1	3025326	3025388	chr1:2000000-7000000
chr1	3025694	3026526	chr1:2000000-7000000
chr1	3026714	3026782	chr1:2000000-7000000
chr1	3026966	3027108	chr1:2000000-7000000
chr1	3027139	3027210	chr1:2000000-7000000
chr1	3027246	3027315	chr1:2000000-7000000
chr1	3027354	3028691	chr1:2000000-7000000
chr1	3028694	3028853	chr1:2000000-7000000
chr1	3028869	3030348	chr1:2000000-7000000
chr1	3030360	3030459	chr1:2000000-7000000
chr1	3030574	3030721	chr1:2000000-7000000
chr1	3031110	3031188	chr1:2000000-7000000
chr1	3031254	3033537	chr1:2000000-7000000
chr1	3033539	3033989	chr1:2000000-7000000
chr1	3034004	3034157	chr1:2000000-7000000
chr1	3034225	3034388	chr1:2000000-7000000
chr1	3034409	3034521	chr1:2000000-7000000
chr1	3034775	3035579	chr1:2000000-7000000
chr1	3035625	3035962	chr1:2000000-7000000
chr1	3035989	3036061	chr1:2000000-7000000
chr1	3036079	3036297	chr1:2000000-7000000
chr1	3036309	3037405	chr1:2000000-7000000
chr1	3037430	3037604	chr1:2000000-7000000
chr1	3037624	3037917	chr1:2000000-7000000
chr1	3037934	3038778	chr1:2000000-7000000
chr1	3038785	3039324	chr1:2000000-7000000
chr1	3039374	3040111	chr1:2000000-7000000
chr1	3040139	3040405	chr1:2000000-7000000
chr1	3040424	3042178	chr1:2000000-7000000
chr1	3042220	3043111	chr1:2000000-7000000
chr1	3043115	3043702	chr1:2000000-7000000
chr1	3043720	3044143	chr1:2000000-7000000
chr1	3044145	3044217	chr1:2000000-7000000
chr1	3044235	3044566	chr1:2000000-7000000
chr1	3044580	3044858	chr1:2000000-7000000
chr1	3044920	3045820	chr1:2000000-7000000
chr1	3046034	3046265	chr1:2000000-7000000
chr1	3046274	3046339	chr1:2000000-7000000
chr1	3046355	3047122	chr1:2000000-7000000
chr1	3047134	3047343	chr1:2000000-7000000
chr1	3047375	3047696	chr1:2000000-7000000
chr1	3047765	3047837	chr1:2000000-7000000
chr1	3047960	3048068	chr1:2000000-7000000
chr1	3048169	3048520	chr1:2000000-7000000
chr1	3048574	3048683	chr1:2000000-7000000
chr1	3048699	3048955	chr1:2000000-7000000
chr1	3048989	3049065	chr1:2000000-7000000
chr1	3049085	3049250	chr1:2000000-7000000
chr1	3049254	3049786	chr1:2000000-7000000
chr1	3049830	3050287	chr1:2000000-7000000
chr1	3050304	3050459	chr1:2000000-7000000
chr1	3050479	3050546	chr1:2000000-7000000
chr1	3050559	3052538	chr1:2000000-7000000
chr1	3052549	3053220	chr1:2000000-7000000
chr1	3053240	3053502	chr1:2000000-7000000
chr1	3053504	3053628	chr1:2000000-7000000
chr1	3053629	3053926	chr1:2000000-7000000
chr1	3053934	3054234	chr1:2000000-7000000
chr1	3054254	3054739	chr1:2000000-7000000
chr1	3054754	3055233	chr1:2000000-7000000
chr1	3055275	3055554	chr1:2000000-7000000
chr1	3055559	3056775	chr1:2000000-7000000
chr1	3056800	3057018	chr1:2000000-7000000
chr1	3057090	3057552	chr1:2000000-7000000
chr1	3057634	3058047	chr1:2000000-7000000
chr1	3058054	3058249	chr1:2000000-7000000
chr1	3058274	3058375	chr1:2000000-7000000
chr1	3058379	3059990	chr1:2000000-7000000
chr1	3060399	3060694	chr1:2000000-7000000
[truncated: 10,214 more rows]
