# Supplementary material for: DNA methylation dysregulation patterns in the 1p36 region instability
Source: J Appl Genet. 2024 Oct 26;66(3):611–21. doi: 10.1007/s13353-024-00913-9 (PMC12367977; doi:10.1007/s13353-024-00913-9)
Supplement: Supplementary file 3 — Supplementary file3 (XLS 25 KB) [file 13353_2024_913_MOESM3_ESM.xls]

## Sheet: Arkusz1
‘DNA methylation dysregulation patterns in the 1p36 region instability’, Journal of Applied Genetics, Swierkowska-Janc J, Kabza M, Rydzanicz M, Giefing M, Ploski R, Shaffer LG, Gajecka M. Correspondence: Prof. Marzena Gajecka, Institute of Human Genetics, Polish Academy of Sciences, Poznan, Poland, gamar@man.poznan.pl
Supplementary Table S3. Metrics describing the effectiveness of targeted enrichment in bisulfite sequencing, including mean coverage of target region and fold enrichment
Sample	Bisulfite conversion rate	MEAN_BAIT_COVERAGE	MEAN_TARGET_COVERAGE	FOLD_ENRICHMENT	PCT_TARGET_BASES_10X	PCT_TARGET_BASES_30X	PCT_TARGET_BASES_50X	PCT_TARGET_BASES_100X
21C	99.82 %	237.3x	194.0x	388.8x	88.17 %	84.54 %	81.80 %	73.58 %
21F	99.83 %	246.2x	201.0x	420.7x	88.21 %	84.91 %	82.63 %	76.95 %
21M	99.83 %	222.2x	181.2x	398.4x	88.09 %	84.71 %	82.33 %	76.00 %
41C	99.85 %	206.1x	169.1x	330.6x	87.63 %	83.96 %	80.95 %	70.01 %
41F	99.83 %	310.3x	252.3x	450.0x	88.77 %	85.65 %	83.51 %	78.95 %
41M	99.82 %	239.4x	195.3x	398.4x	88.37 %	84.99 %	82.61 %	76.61 %
56C	99.83 %	169.3x	139.5x	321.4x	87.88 %	83.64 %	79.65 %	61.09 %
56F	99.80 %	72.1x	58.6x	312.3x	84.81 %	77.16 %	64.21 %	10.09 %
56M	99.83 %	247.9x	199.8x	468.8x	87.52 %	83.96 %	81.45 %	75.12 %
62C_3	99.83 %	271.4x	219.7x	416.8x	87.82 %	84.26 %	81.47 %	74.03 %
62C_4	99.82 %	213.5x	175.1x	360.9x	87.73 %	84.23 %	81.33 %	70.32 %
62M	99.83 %	187.5x	152.0x	419.9x	87.22 %	83.58 %	80.85 %	72.06 %
