# Supplementary material for: DNA methylation dysregulation patterns in the 1p36 region instability
Source: J Appl Genet. 2024 Oct 26;66(3):611–21. doi: 10.1007/s13353-024-00913-9 (PMC12367977; doi:10.1007/s13353-024-00913-9)
Supplement: Supplementary file 4 — Supplementary file4 (XLSX 12 KB) [file 13353_2024_913_MOESM4_ESM.xlsx]

## Sheet: Arkusz1
‘DNA methylation dysregulation patterns in the 1p36 region instability’, Journal of Applied Genetics, Swierkowska-Janc J, Kabza M, Rydzanicz M, Giefing M, Ploski R, Shaffer LG, Gajecka M. Correspondence: Prof. Marzena Gajecka, Institute of Human Genetics, Polish Academy of Sciences, Poznan, Poland, gamar@man.poznan.pl
Supplementary Table S4. Details of the primers used for validation by pyrosequencing for the 21C patient from the 1p36_21 family. Assays 1 and 2 correspond to chromosomal region deleted in this patient in one of the homologous chromosomes 1, while assays 3 and 4 correspond to the unchanged region localized proximally to the 1p36 breakpoint
	Primer sequences (Biot- 5' biotin label)	Annealing temperature	Amplicon size [bp]	Analyzed sequences and CG repeats measured (Y=C/G in "+"strand and R=A/G in "-" strand)	Chromosomal location of the amplicons (GRCh37/hg19)
Assay 1	F: GATTATGTGGATTTAATAGTTTTTAGGAT	55	133	YGATTYGGTY GGYGTYGGGT GYGTGTGGGY GYGTGGGTGT	chr1:4,715,482-4,715,614
	R: AAAAAAAATCCCTTAATTTACAACAT- Biot
	S: GTTTTTAGGATTTAGGTGAG
Assay 2	F: AAGGAGATTTAGTGGTTTGATAAG	60	144	GTTTATTYGT GGAGGAGGYG YGTATTTAGT	chr1:4,718,018-4,718,161
	R: TCACAACCAAAAAACCAATTCCAA-Biot
	S: GGTTTGATAAGTTTTGTTAGA
Assay 3	F: TGGGTTTTTGGAGGTAGAGTAG-Biot	60	158	CCAACRACCC CCRCT	chr1:4,718,917-4,719,074
	R: CCACCTACCAAACACCCCATTTA
	S: ATTAAAATCCAAAAACACCT
Assay 4	F: TTGTAGGATTAGGAGAGGGGTTTT	60	103	TAGTAYGYGG TGGTTATTTA TTYGTGTTTG	chr1:4,725,780-4,725,882
	R: AACATCCAAACACTTTCATACAACAA-Biot
	S: TTATTTTTGTGTTTAGTATAGTATT
