# Supplementary material for: DNA methylation dysregulation patterns in the 1p36 region instability
Source: J Appl Genet. 2024 Oct 26;66(3):611–21. doi: 10.1007/s13353-024-00913-9 (PMC12367977; doi:10.1007/s13353-024-00913-9)
Supplement: Supplementary file 5 — Supplementary file5 (XLS 25 KB) [file 13353_2024_913_MOESM5_ESM.xls]

## Sheet: Arkusz1
‘DNA methylation dysregulation patterns in the 1p36 region instability’, Journal of Applied Genetics, Swierkowska-Janc J, Kabza M, Rydzanicz M, Giefing M, Ploski R, Shaffer LG, Gajecka M. Correspondence: Prof. Marzena Gajecka, Institute of Human Genetics, Polish Academy of Sciences, Poznan, Poland, gamar@man.poznan.pl
Supplementary Table S5. GC content distributions of main classes of repeat elements in 1p36 and other frequent genomic rearrangement hotspots, 9p22, 18q21.1, and 22q11.2
Region	Chromosome	Start	End	Region GC content	Percentile	LINE	SINE	LTR	DNA	Simple_repeat	Low_complexity
Genome	-	-	-	40.78 %	-	36.74 %	47.75 %	43.36 %	38.69 %	30.74 %	15.12 %
1p36	chr1	4000000	5500000	47.06 %	90.69	40.85 %	49.26 %	46.41 %	43.13 %	37.25 %	31.57 %
9p22	chr9	14000000	20000000	39.42 %	43.99	36.21 %	46.64 %	43.45 %	38.06 %	29.95 %	13.29 %
18q21.1	chr18	43500000	48200000	44.21 %	79.84	38.69 %	48.47 %	44.52 %	41.45 %	35.09 %	25.43 %
22q11.2	chr22	17900000	25900000	48.47 %	93.76	39.31 %	50.89 %	44.74 %	41.31 %	34.75 %	34.34 %
Significantly higher GC contents of repeat elements when compared to the genome level were marked in green and significantly lower GC contents in red
